# Supplementary material for: Decacarbonyl-1κ3 C,2κ3 C,3κ4 C-μ-hydrido-1:2κ2 H:H-(μ-quinoline-2-thiol­ato-1:2κ2 S:S)diosmium(I)osmium(0)(3 Os—Os)
Source: Acta Crystallogr Sect E Struct Rep Online. 2008 Apr 2;64(Pt 5):m608. doi: 10.1107/S1600536808004881 (PMC2961200; doi:10.1107/S1600536808004881)
Supplement: Supplementary file 1 [file e-64-0m608-sup1.cif]

##############################################################################
###                                                                        ###
###        Electronic paper (Acta Crystallographica Section E)             ###
###                                                                        ###
##############################################################################
#                                                                            #
# This CIF contains the data in a paper accepted for publication in Acta     #
# Crystallographica Section E. It conforms to the requirements of Notes      #
# for Authors for Section E, and has been peer reviewed under the auspices   #
# of the IUCr Commission on Journals.                                        #
#                                                                            #
# Full details of the Crystallographic Information File format               #
# are given in the paper "The Crystallographic Information File (CIF):       #
# a New Standard Archive File for Crystallography" by S. R. Hall, F. H.      #
# Allen and I. D. Brown [Acta Cryst. (1991), A47, 655-685].                  #
#                                                                            #
# The current version of the core CIF dictionary is obtainable from          #
# ftp://ftp.iucr.org/pub/cif_core.dic. The current version number is 2.4.    #
#                                                                            #
# Software is freely available for graphical display of the structure(s) in  #
# this CIF.  For information consult the CIF home page http://www.iucr.org/  #
# cif/home.html                                                              #
#                                                                            #
# This file may be used for bona fide research purposes within the           #
# scientific community so long as proper attribution is given to the journal # 
# article from which it was obtained.                                        #
#                                                                            #
##############################################################################
                                             
data_I
_audit_creation_method     SHELXL-97
_chemical_name_systematic
;
Decacarbonyl-1\k^3^C,2\k^3^C,3\k^4^C-\m-hydrido-1:2\k^2^H:H-(\m-
quinoline-2-thiolato-1:2\k^2^S:S)diosmium(I)osmium(0)(3 Os---Os)
;
_chemical_name_common     ?
_chemical_formula_moiety     'C19 H7 N O10 Os3 S'
_chemical_formula_sum     'C19 H7 N O10 Os3 S'
_chemical_formula_iupac     '[Os3 (C9 H6 N S) H (C O)10]'
_chemical_formula_weight     1012.02
_chemical_melting_point     ?
_symmetry_cell_setting     monoclinic
_symmetry_space_group_name_H-M     'P 21/n'
_symmetry_space_group_name_Hall     '-P 2yn'
loop_
    _symmetry_equiv_pos_as_xyz
    'x, y, z'
    '-x+1/2, y+1/2, -z+1/2'
    '-x, -y, -z'
    'x-1/2, -y-1/2, z-1/2'
_cell_length_a     9.3593(5)
_cell_length_b     9.4129(5)
_cell_length_c     25.7433(14)
_cell_angle_alpha     90.00
_cell_angle_beta     93.0450(10)
_cell_angle_gamma     90.00
_cell_volume     2264.7(2)
_cell_formula_units_Z     4
_cell_measurement_reflns_used     4762
_cell_measurement_theta_min     3.02
_cell_measurement_theta_max     26.12
_cell_measurement_temperature     223(2)
_exptl_crystal_description     block
_exptl_crystal_colour     colourless
_exptl_crystal_size_max     0.18
_exptl_crystal_size_mid     0.16
_exptl_crystal_size_min     0.14
_exptl_crystal_density_diffrn     2.968
_exptl_crystal_density_meas     ?
_exptl_crystal_density_method     'not measured'
_exptl_crystal_F_000     1808
_exptl_absorpt_coefficient_mu     16.938
_exptl_absorpt_correction_type     multi-scan
_exptl_absorpt_process_details     '(CrystalClear; Rigaku, 2005)'
_exptl_absorpt_correction_T_min     0.058
_exptl_absorpt_correction_T_max     0.092
_diffrn_ambient_temperature     223(2)
_diffrn_radiation_type     MoK\a
_diffrn_radiation_wavelength     0.71073
_diffrn_radiation_source     'fine-focus sealed tube'
_diffrn_radiation_monochromator     graphite
_diffrn_measurement_device_type     'Rigaku Scxmini 1K CCD area-detector'
_diffrn_measurement_method     \w
_diffrn_detector_area_resol_mean     ?
_diffrn_reflns_number     13690
_diffrn_reflns_av_R_equivalents     0.0315
_diffrn_reflns_av_sigmaI/netI     0.0344
_diffrn_reflns_theta_min     2.28
_diffrn_reflns_theta_max     26.00
_diffrn_reflns_theta_full     26.00
_diffrn_measured_fraction_theta_max     0.996
_diffrn_measured_fraction_theta_full     0.996
_diffrn_reflns_limit_h_min     -10
_diffrn_reflns_limit_h_max     11
_diffrn_reflns_limit_k_min     -11
_diffrn_reflns_limit_k_max     8
_diffrn_reflns_limit_l_min     -31
_diffrn_reflns_limit_l_max     31
_diffrn_standards_number     ?
_diffrn_standards_interval_count     ?
_diffrn_standards_interval_time     ?
_diffrn_standards_decay_%     ?
_reflns_number_total     4446
_reflns_number_gt     4162
_reflns_threshold_expression     I>2\s(I)
_refine_ls_structure_factor_coef     Fsqd
_refine_ls_matrix_type     full
_refine_ls_R_factor_all     0.0269
_refine_ls_R_factor_gt     0.0238
_refine_ls_wR_factor_gt     0.0510
_refine_ls_wR_factor_ref     0.0519
_refine_ls_goodness_of_fit_ref     1.136
_refine_ls_restrained_S_all     1.136
_refine_ls_number_reflns     4446
_refine_ls_number_parameters     311
_refine_ls_number_restraints     1
_refine_ls_hydrogen_treatment     mixed
_refine_ls_weighting_scheme     calc
_refine_ls_weighting_details
         'calc w=1/[\s^2^(Fo^2^)+(0.0163P)^2^+2.1547P] where P=(Fo^2^+2Fc^2^)/3'
_atom_sites_solution_hydrogens     geom
_atom_sites_solution_primary     direct
_atom_sites_solution_secondary     difmap
_refine_ls_shift/su_max     0.001
_refine_ls_shift/su_mean     0.000
_refine_diff_density_max     0.753
_refine_diff_density_min     -1.238
_refine_ls_extinction_method     none
_refine_ls_extinction_coef     ?
loop_
    _atom_type_symbol
    _atom_type_description
    _atom_type_scat_dispersion_real
    _atom_type_scat_dispersion_imag
    _atom_type_scat_source
    'C' 'C' 0.0033 0.0016
                         'International Tables Vol C Tables 4.2.6.8 and 6.1.1.4'
    'H' 'H' 0.0000 0.0000
                         'International Tables Vol C Tables 4.2.6.8 and 6.1.1.4'
    'O' 'O' 0.0106 0.0060
                         'International Tables Vol C Tables 4.2.6.8 and 6.1.1.4'
    'S' 'S' 0.1246 0.1234
                         'International Tables Vol C Tables 4.2.6.8 and 6.1.1.4'
    'N' 'N' 0.0061 0.0033
                         'International Tables Vol C Tables 4.2.6.8 and 6.1.1.4'
    'Os' 'Os' -1.2165 7.6030
                         'International Tables Vol C Tables 4.2.6.8 and 6.1.1.4'
_computing_data_collection     'CrystalClear (Rigaku, 2005)'
_computing_cell_refinement     'CrystalClear (Rigaku, 2005)'
_computing_data_reduction     'CrystalClear (Rigaku, 2005)'
_computing_structure_solution     'SHELXS97 (Sheldrick, 2008)'
_computing_structure_refinement     'SHELXL97 (Sheldrick, 2008)'
_computing_molecular_graphics     'SHELXTL (Sheldrick, 2008)'
_computing_publication_material     'SHELXTL (Sheldrick, 2008)'
loop_
    _atom_site_type_symbol
    _atom_site_label
    _atom_site_fract_x
    _atom_site_fract_y
    _atom_site_fract_z
    _atom_site_U_iso_or_equiv
    _atom_site_adp_type
    _atom_site_calc_flag
    _atom_site_refinement_flags
    _atom_site_occupancy
    _atom_site_disorder_assembly
    _atom_site_disorder_group
    Os Os1 0.76242(2) 0.01890(2) 0.169927(8) 0.01740(6) Uani d D 1 . .
    Os Os2 0.97667(2) -0.15956(2) 0.130925(8) 0.01676(6) Uani d D 1 . .
    Os Os3 1.04641(2) 0.12428(2) 0.161547(8) 0.01774(6) Uani d . 1 . .
    N N1 0.5984(5) -0.2445(5) 0.08694(18) 0.0239(11) Uani d . 1 . .
    S S1 0.79273(14) -0.03585(15) 0.07951(5) 0.0200(3) Uani d . 1 . .
    O O11 0.6461(5) 0.3150(5) 0.1487(2) 0.0434(12) Uani d . 1 . .
    O O12 0.7862(5) 0.0836(5) 0.28569(17) 0.0401(11) Uani d . 1 . .
    O O13 0.4768(5) -0.1310(5) 0.18287(19) 0.0414(12) Uani d . 1 . .
    O O21 0.8805(5) -0.4583(5) 0.09893(18) 0.0402(11) Uani d . 1 . .
    O O22 1.1990(5) -0.1242(5) 0.0512(2) 0.0465(13) Uani d . 1 . .
    O O23 1.1859(5) -0.2826(5) 0.21235(18) 0.0426(12) Uani d . 1 . .
    O O31 1.1025(5) -0.0142(5) 0.26916(17) 0.0384(11) Uani d . 1 . .
    O O32 0.9894(5) 0.2326(5) 0.04959(18) 0.0426(12) Uani d . 1 . .
    O O33 1.3613(5) 0.1450(6) 0.1407(2) 0.0605(17) Uani d . 1 . .
    O O34 1.0082(6) 0.4241(5) 0.20439(19) 0.0471(13) Uani d . 1 . .
    H H1 0.851(7) -0.156(8) 0.184(3) 0.09(3) Uiso d D 1 . .
    C C1 0.6572(5) -0.1579(6) 0.0552(2) 0.0183(11) Uani d . 1 . .
    C C2 0.6192(6) -0.1465(6) 0.0019(2) 0.0227(12) Uani d . 1 . .
    H H2A 0.6674 -0.0837 -0.0195 0.027 Uiso calc R 1 . .
    C C3 0.5099(6) -0.2299(7) -0.0178(2) 0.0281(13) Uani d . 1 . .
    H H3A 0.4821 -0.2252 -0.0534 0.034 Uiso calc R 1 . .
    C C4 0.3199(6) -0.4058(7) -0.0022(3) 0.0304(14) Uani d . 1 . .
    H H4A 0.2871 -0.4038 -0.0374 0.036 Uiso calc R 1 . .
    C C5 0.2526(6) -0.4889(7) 0.0322(3) 0.0349(16) Uani d . 1 . .
    H H5A 0.1730 -0.5436 0.0207 0.042 Uiso calc R 1 . .
    C C6 0.3013(7) -0.4935(7) 0.0844(3) 0.0374(16) Uani d . 1 . .
    H H6A 0.2530 -0.5506 0.1078 0.045 Uiso calc R 1 . .
    C C7 0.4172(7) -0.4170(7) 0.1020(3) 0.0332(15) Uani d . 1 . .
    H H7A 0.4499 -0.4231 0.1371 0.040 Uiso calc R 1 . .
    C C8 0.4886(5) -0.3279(6) 0.0673(2) 0.0197(12) Uani d . 1 . .
    C C9 0.4392(5) -0.3222(6) 0.0148(2) 0.0213(12) Uani d . 1 . .
    C C11 0.6869(6) 0.2026(7) 0.1567(2) 0.0267(13) Uani d . 1 . .
    C C12 0.7783(6) 0.0587(7) 0.2424(2) 0.0268(13) Uani d . 1 . .
    C C13 0.5842(6) -0.0799(7) 0.1754(2) 0.0279(13) Uani d . 1 . .
    C C21 0.9088(6) -0.3461(6) 0.1112(2) 0.0251(13) Uani d . 1 . .
    C C22 1.1165(6) -0.1414(6) 0.0804(2) 0.0276(14) Uani d . 1 . .
    C C23 1.1095(6) -0.2351(6) 0.1818(2) 0.0245(13) Uani d . 1 . .
    C C31 1.0809(6) 0.0373(6) 0.2294(2) 0.0243(13) Uani d . 1 . .
    C C32 1.0046(6) 0.1898(7) 0.0897(2) 0.0259(13) Uani d . 1 . .
    C C33 1.2440(6) 0.1335(7) 0.1489(3) 0.0311(15) Uani d . 1 . .
    C C34 1.0190(6) 0.3122(7) 0.1892(2) 0.0263(13) Uani d . 1 . .
loop_
    _atom_site_aniso_label
    _atom_site_aniso_U_11
    _atom_site_aniso_U_22
    _atom_site_aniso_U_33
    _atom_site_aniso_U_12
    _atom_site_aniso_U_13
    _atom_site_aniso_U_23
    Os1 0.01208(11) 0.01895(12) 0.02128(12) -0.00154(8) 0.00173(8) -0.00144(8)
    Os2 0.01364(11) 0.01579(11) 0.02091(12) -0.00091(8) 0.00137(8) -0.00040(8)
    Os3 0.01302(11) 0.01713(11) 0.02298(12) -0.00306(8) 0.00002(8) -0.00002(8)
    N1 0.021(2) 0.027(3) 0.023(3) -0.005(2) -0.0013(19) 0.002(2)
    S1 0.0181(6) 0.0206(7) 0.0212(7) -0.0043(5) -0.0009(5) 0.0022(5)
    O11 0.038(3) 0.031(3) 0.061(3) 0.006(2) -0.006(2) -0.006(2)
    O12 0.048(3) 0.050(3) 0.023(2) 0.001(2) 0.005(2) -0.007(2)
    O13 0.028(2) 0.046(3) 0.051(3) -0.017(2) 0.013(2) -0.009(2)
    O21 0.051(3) 0.023(2) 0.045(3) -0.008(2) -0.011(2) -0.008(2)
    O22 0.045(3) 0.037(3) 0.061(3) 0.005(2) 0.036(3) -0.001(2)
    O23 0.041(3) 0.042(3) 0.044(3) 0.013(2) -0.014(2) 0.005(2)
    O31 0.046(3) 0.041(3) 0.027(2) -0.008(2) -0.011(2) 0.002(2)
    O32 0.050(3) 0.042(3) 0.035(3) -0.017(2) -0.004(2) 0.015(2)
    O33 0.019(3) 0.075(4) 0.089(4) -0.004(2) 0.005(3) 0.034(3)
    O34 0.072(4) 0.027(3) 0.043(3) 0.001(3) 0.005(3) -0.009(2)
    C1 0.012(2) 0.021(3) 0.021(3) -0.001(2) -0.006(2) -0.002(2)
    C2 0.023(3) 0.024(3) 0.022(3) -0.005(2) 0.000(2) 0.001(2)
    C3 0.028(3) 0.032(3) 0.024(3) -0.001(3) -0.003(2) 0.000(3)
    C4 0.026(3) 0.026(3) 0.038(4) -0.001(3) -0.005(3) -0.009(3)
    C5 0.017(3) 0.031(4) 0.055(4) -0.012(3) -0.002(3) -0.004(3)
    C6 0.035(4) 0.030(4) 0.048(4) -0.010(3) 0.012(3) 0.007(3)
    C7 0.033(3) 0.035(4) 0.032(4) -0.015(3) 0.001(3) 0.006(3)
    C8 0.015(3) 0.022(3) 0.023(3) -0.003(2) 0.002(2) 0.001(2)
    C9 0.013(3) 0.023(3) 0.028(3) 0.001(2) 0.002(2) -0.003(2)
    C11 0.017(3) 0.030(4) 0.033(3) 0.003(3) -0.005(2) -0.007(3)
    C12 0.022(3) 0.025(3) 0.034(4) -0.002(3) 0.009(3) -0.003(3)
    C13 0.026(3) 0.030(3) 0.028(3) -0.004(3) 0.004(3) -0.002(3)
    C21 0.021(3) 0.027(3) 0.027(3) 0.001(2) -0.004(2) -0.001(3)
    C22 0.023(3) 0.026(3) 0.035(3) 0.005(3) 0.004(3) -0.003(3)
    C23 0.026(3) 0.018(3) 0.029(3) 0.003(2) 0.000(3) -0.003(2)
    C31 0.019(3) 0.025(3) 0.028(3) -0.007(2) -0.001(2) 0.000(3)
    C32 0.020(3) 0.029(3) 0.030(3) -0.008(2) 0.002(2) 0.002(3)
    C33 0.021(3) 0.030(3) 0.041(4) 0.000(3) -0.005(3) 0.012(3)
    C34 0.026(3) 0.028(3) 0.025(3) -0.001(3) 0.001(2) -0.001(3)
loop_
    _geom_bond_atom_site_label_1
    _geom_bond_atom_site_label_2
    _geom_bond_site_symmetry_2
    _geom_bond_distance
    _geom_bond_publ_flag
    Os1 C11 . 1.892(6) y
    Os1 C12 . 1.900(6) y
    Os1 C13 . 1.922(6) y
    Os1 S1 . 2.4154(14) y
    Os1 Os2 . 2.8399(3) y
    Os1 Os3 . 2.8559(3) y
    Os1 H1 . 1.87(6) y
    Os2 C23 . 1.896(6) y
    Os2 C22 . 1.901(6) y
    Os2 C21 . 1.926(6) y
    Os2 S1 . 2.4144(13) y
    Os2 Os3 . 2.8516(3) y
    Os2 H1 . 1.86(6) y
    Os3 C33 . 1.897(6) y
    Os3 C34 . 1.929(6) y
    Os3 C31 . 1.941(6) y
    Os3 C32 . 1.970(6) y
    N1 C1 . 1.297(7) ?
    N1 C8 . 1.369(7) ?
    S1 C1 . 1.799(5) ?
    O11 C11 . 1.140(7) ?
    O12 C12 . 1.138(7) ?
    O13 C13 . 1.139(7) ?
    O21 C21 . 1.130(7) ?
    O22 C22 . 1.118(7) ?
    O23 C23 . 1.127(7) ?
    O31 C31 . 1.140(7) ?
    O32 C32 . 1.110(7) ?
    O33 C33 . 1.134(7) ?
    O34 C34 . 1.130(7) ?
    C1 C2 . 1.404(8) ?
    C2 C3 . 1.366(8) ?
    C2 H2A . 0.9400 ?
    C3 C9 . 1.399(8) ?
    C3 H3A . 0.9400 ?
    C4 C5 . 1.361(9) ?
    C4 C9 . 1.417(8) ?
    C4 H4A . 0.9400 ?
    C5 C6 . 1.397(9) ?
    C5 H5A . 0.9400 ?
    C6 C7 . 1.360(9) ?
    C6 H6A . 0.9400 ?
    C7 C8 . 1.418(8) ?
    C7 H7A . 0.9400 ?
    C8 C9 . 1.406(8) ?
loop_
    _geom_angle_atom_site_label_1
    _geom_angle_atom_site_label_2
    _geom_angle_atom_site_label_3
    _geom_angle_site_symmetry_1
    _geom_angle_site_symmetry_3
    _geom_angle
    _geom_angle_publ_flag
    C11 Os1 C12 . . 90.3(3) ?
    C11 Os1 C13 . . 97.9(3) ?
    C12 Os1 C13 . . 92.6(2) ?
    C11 Os1 S1 . . 94.81(18) ?
    C12 Os1 S1 . . 168.73(17) ?
    C13 Os1 S1 . . 96.58(18) ?
    C11 Os1 Os2 . . 137.83(19) ?
    C12 Os1 Os2 . . 116.33(18) ?
    C13 Os1 Os2 . . 111.83(19) ?
    S1 Os1 Os2 . . 53.97(3) ?
    C11 Os1 Os3 . . 90.53(17) ?
    C12 Os1 Os3 . . 88.91(17) ?
    C13 Os1 Os3 . . 171.38(19) ?
    S1 Os1 Os3 . . 81.02(3) ?
    Os2 Os1 Os3 . . 60.085(8) ?
    C11 Os1 H1 . . 176(3) ?
    C12 Os1 H1 . . 88(2) ?
    C13 Os1 H1 . . 86(2) ?
    S1 Os1 H1 . . 86(2) ?
    Os2 Os1 H1 . . 40(2) ?
    Os3 Os1 H1 . . 85(2) ?
    C23 Os2 C22 . . 93.2(3) ?
    C23 Os2 C21 . . 92.0(2) ?
    C22 Os2 C21 . . 97.5(3) ?
    C23 Os2 S1 . . 169.10(18) ?
    C22 Os2 S1 . . 94.50(18) ?
    C21 Os2 S1 . . 94.56(17) ?
    C23 Os2 Os1 . . 115.27(17) ?
    C22 Os2 Os1 . . 135.51(18) ?
    C21 Os2 Os1 . . 113.78(17) ?
    S1 Os2 Os1 . . 54.00(3) ?
    C23 Os2 Os3 . . 91.62(17) ?
    C22 Os2 Os3 . . 87.07(18) ?
    C21 Os2 Os3 . . 173.95(17) ?
    S1 Os2 Os3 . . 81.12(3) ?
    Os1 Os2 Os3 . . 60.236(8) ?
    C23 Os2 H1 . . 85(2) ?
    C22 Os2 H1 . . 172(3) ?
    C21 Os2 H1 . . 90(2) ?
    S1 Os2 H1 . . 86(2) ?
    Os1 Os2 H1 . . 41(2) ?
    Os3 Os2 H1 . . 86(2) ?
    C33 Os3 C34 . . 99.9(3) ?
    C33 Os3 C31 . . 93.3(2) ?
    C34 Os3 C31 . . 94.2(2) ?
    C33 Os3 C32 . . 88.3(2) ?
    C34 Os3 C32 . . 92.1(3) ?
    C31 Os3 C32 . . 173.2(2) ?
    C33 Os3 Os2 . . 101.9(2) ?
    C34 Os3 Os2 . . 158.16(17) ?
    C31 Os3 Os2 . . 83.02(17) ?
    C32 Os3 Os2 . . 90.14(18) ?
    C33 Os3 Os1 . . 161.6(2) ?
    C34 Os3 Os1 . . 98.51(17) ?
    C31 Os3 Os1 . . 84.06(16) ?
    C32 Os3 Os1 . . 92.31(16) ?
    Os2 Os3 Os1 . . 59.679(7) ?
    C1 N1 C8 . . 117.6(5) ?
    C1 S1 Os2 . . 110.59(18) ?
    C1 S1 Os1 . . 110.76(19) ?
    Os2 S1 Os1 . . 72.03(4) ?
    N1 C1 C2 . . 124.7(5) ?
    N1 C1 S1 . . 119.8(4) ?
    C2 C1 S1 . . 115.4(4) ?
    C3 C2 C1 . . 117.7(5) ?
    C3 C2 H2A . . 121.1 ?
    C1 C2 H2A . . 121.1 ?
    C2 C3 C9 . . 120.2(5) ?
    C2 C3 H3A . . 119.9 ?
    C9 C3 H3A . . 119.9 ?
    C5 C4 C9 . . 120.1(6) ?
    C5 C4 H4A . . 119.9 ?
    C9 C4 H4A . . 119.9 ?
    C4 C5 C6 . . 120.4(6) ?
    C4 C5 H5A . . 119.8 ?
    C6 C5 H5A . . 119.8 ?
    C7 C6 C5 . . 121.2(6) ?
    C7 C6 H6A . . 119.4 ?
    C5 C6 H6A . . 119.4 ?
    C6 C7 C8 . . 119.8(6) ?
    C6 C7 H7A . . 120.1 ?
    C8 C7 H7A . . 120.1 ?
    N1 C8 C9 . . 122.3(5) ?
    N1 C8 C7 . . 118.5(5) ?
    C9 C8 C7 . . 119.1(5) ?
    C3 C9 C8 . . 117.3(5) ?
    C3 C9 C4 . . 123.3(5) ?
    C8 C9 C4 . . 119.3(5) ?
    O11 C11 Os1 . . 177.7(5) ?
    O12 C12 Os1 . . 179.1(6) ?
    O13 C13 Os1 . . 173.5(5) ?
    O21 C21 Os2 . . 174.3(5) ?
    O22 C22 Os2 . . 176.8(6) ?
    O23 C23 Os2 . . 178.2(6) ?
    O31 C31 Os3 . . 179.3(6) ?
    O32 C32 Os3 . . 175.0(5) ?
    O33 C33 Os3 . . 177.1(6) ?
    O34 C34 Os3 . . 177.0(6) ?
loop_
    _geom_torsion_atom_site_label_1
    _geom_torsion_atom_site_label_2
    _geom_torsion_atom_site_label_3
    _geom_torsion_atom_site_label_4
    _geom_torsion_site_symmetry_1
    _geom_torsion_site_symmetry_2
    _geom_torsion_site_symmetry_3
    _geom_torsion_site_symmetry_4
    _geom_torsion
    _geom_torsion_publ_flag
    C11 Os1 Os2 C23 . . . . 128.2(3) ?
    C12 Os1 Os2 C23 . . . . 4.5(3) ?
    C13 Os1 Os2 C23 . . . . -100.2(3) ?
    S1 Os1 Os2 C23 . . . . 177.8(2) ?
    Os3 Os1 Os2 C23 . . . . 76.47(19) ?
    C11 Os1 Os2 C22 . . . . 3.5(4) ?
    C12 Os1 Os2 C22 . . . . -120.2(3) ?
    C13 Os1 Os2 C22 . . . . 135.1(3) ?
    S1 Os1 Os2 C22 . . . . 53.1(3) ?
    Os3 Os1 Os2 C22 . . . . -48.2(3) ?
    C11 Os1 Os2 C21 . . . . -127.3(3) ?
    C12 Os1 Os2 C21 . . . . 109.0(3) ?
    C13 Os1 Os2 C21 . . . . 4.3(3) ?
    S1 Os1 Os2 C21 . . . . -77.71(19) ?
    Os3 Os1 Os2 C21 . . . . -179.00(19) ?
    C11 Os1 Os2 S1 . . . . -49.6(3) ?
    C12 Os1 Os2 S1 . . . . -173.3(2) ?
    C13 Os1 Os2 S1 . . . . 82.0(2) ?
    Os3 Os1 Os2 S1 . . . . -101.29(4) ?
    C11 Os1 Os2 Os3 . . . . 51.7(2) ?
    C12 Os1 Os2 Os3 . . . . -72.0(2) ?
    C13 Os1 Os2 Os3 . . . . -176.69(19) ?
    S1 Os1 Os2 Os3 . . . . 101.29(4) ?
    C23 Os2 Os3 C33 . . . . 60.7(3) ?
    C22 Os2 Os3 C33 . . . . -32.5(3) ?
    S1 Os2 Os3 C33 . . . . -127.50(19) ?
    Os1 Os2 Os3 C33 . . . . 179.09(19) ?
    C23 Os2 Os3 C34 . . . . -115.1(5) ?
    C22 Os2 Os3 C34 . . . . 151.7(5) ?
    S1 Os2 Os3 C34 . . . . 56.7(5) ?
    Os1 Os2 Os3 C34 . . . . 3.3(5) ?
    C23 Os2 Os3 C31 . . . . -31.2(2) ?
    C22 Os2 Os3 C31 . . . . -124.4(2) ?
    S1 Os2 Os3 C31 . . . . 140.59(17) ?
    Os1 Os2 Os3 C31 . . . . 87.18(17) ?
    C23 Os2 Os3 C32 . . . . 149.0(2) ?
    C22 Os2 Os3 C32 . . . . 55.8(2) ?
    S1 Os2 Os3 C32 . . . . -39.19(17) ?
    Os1 Os2 Os3 C32 . . . . -92.60(17) ?
    C23 Os2 Os3 Os1 . . . . -118.41(18) ?
    C22 Os2 Os3 Os1 . . . . 148.44(18) ?
    S1 Os2 Os3 Os1 . . . . 53.42(3) ?
    C11 Os1 Os3 C33 . . . . -151.0(6) ?
    C12 Os1 Os3 C33 . . . . 118.7(6) ?
    S1 Os1 Os3 C33 . . . . -56.2(6) ?
    Os2 Os1 Os3 C33 . . . . -2.8(6) ?
    C11 Os1 Os3 C34 . . . . 33.0(3) ?
    C12 Os1 Os3 C34 . . . . -57.3(3) ?
    S1 Os1 Os3 C34 . . . . 127.82(18) ?
    Os2 Os1 Os3 C34 . . . . -178.77(17) ?
    C11 Os1 Os3 C31 . . . . 126.4(3) ?
    C12 Os1 Os3 C31 . . . . 36.1(3) ?
    S1 Os1 Os3 C31 . . . . -138.78(18) ?
    Os2 Os1 Os3 C31 . . . . -85.37(18) ?
    C11 Os1 Os3 C32 . . . . -59.4(3) ?
    C12 Os1 Os3 C32 . . . . -149.7(3) ?
    S1 Os1 Os3 C32 . . . . 35.40(19) ?
    Os2 Os1 Os3 C32 . . . . 88.80(18) ?
    C11 Os1 Os3 Os2 . . . . -148.20(18) ?
    C12 Os1 Os3 Os2 . . . . 121.52(19) ?
    S1 Os1 Os3 Os2 . . . . -53.41(3) ?
    C23 Os2 S1 C1 . . . . -116.8(10) ?
    C22 Os2 S1 C1 . . . . 108.1(3) ?
    C21 Os2 S1 C1 . . . . 10.2(3) ?
    Os1 Os2 S1 C1 . . . . -106.0(2) ?
    Os3 Os2 S1 C1 . . . . -165.5(2) ?
    C23 Os2 S1 Os1 . . . . -10.7(10) ?
    C22 Os2 S1 Os1 . . . . -145.81(18) ?
    C21 Os2 S1 Os1 . . . . 116.24(18) ?
    Os3 Os2 S1 Os1 . . . . -59.50(2) ?
    C11 Os1 S1 C1 . . . . -105.0(3) ?
    C12 Os1 S1 C1 . . . . 138.3(10) ?
    C13 Os1 S1 C1 . . . . -6.5(3) ?
    Os2 Os1 S1 C1 . . . . 105.81(19) ?
    Os3 Os1 S1 C1 . . . . 165.19(19) ?
    C11 Os1 S1 Os2 . . . . 149.15(17) ?
    C12 Os1 S1 Os2 . . . . 32.5(10) ?
    C13 Os1 S1 Os2 . . . . -112.27(19) ?
    Os3 Os1 S1 Os2 . . . . 59.38(2) ?
    C8 N1 C1 C2 . . . . -2.0(8) ?
    C8 N1 C1 S1 . . . . 175.3(4) ?
    Os2 S1 C1 N1 . . . . 51.1(5) ?
    Os1 S1 C1 N1 . . . . -26.7(5) ?
    Os2 S1 C1 C2 . . . . -131.3(4) ?
    Os1 S1 C1 C2 . . . . 150.8(4) ?
    N1 C1 C2 C3 . . . . 1.9(9) ?
    S1 C1 C2 C3 . . . . -175.6(4) ?
    C1 C2 C3 C9 . . . . 0.3(9) ?
    C9 C4 C5 C6 . . . . -0.5(10) ?
    C4 C5 C6 C7 . . . . -0.8(11) ?
    C5 C6 C7 C8 . . . . 1.6(10) ?
    C1 N1 C8 C9 . . . . 0.1(8) ?
    C1 N1 C8 C7 . . . . -176.2(6) ?
    C6 C7 C8 N1 . . . . 175.4(6) ?
    C6 C7 C8 C9 . . . . -1.0(9) ?
    C2 C3 C9 C8 . . . . -2.0(8) ?
    C2 C3 C9 C4 . . . . 176.3(6) ?
    N1 C8 C9 C3 . . . . 1.9(8) ?
    C7 C8 C9 C3 . . . . 178.2(6) ?
    N1 C8 C9 C4 . . . . -176.5(5) ?
    C7 C8 C9 C4 . . . . -0.2(8) ?
    C5 C4 C9 C3 . . . . -177.3(6) ?
    C5 C4 C9 C8 . . . . 1.0(9) ?
data_global
_journal_date_recd_electronic     2008-01-14
_journal_date_accepted     2008-02-20
_journal_name_full     'Acta Crystallographica, Section E'
_journal_year     2008
_journal_volume     64
_journal_issue      5
_journal_page_first     m608
_journal_page_last     m608
_journal_paper_category     QM
_journal_coeditor_code     HY2117
_publ_contact_author_name     'Bai-Wang Sun'
_publ_contact_author_address
;
Ordered Matter Science Research Center
College of Chemistry and Chemical Engineering
Southeast University
Nanjing 210096
People's Republic of China
;
_publ_contact_author_email     chmsunbw@seu.edu.cn
_publ_contact_author_fax     '86-25-52090614'
_publ_contact_author_phone     '86-25-52090614'
_publ_section_title
;\
Decacarbonyl-1\k^3^<i>C</i>,2\k^3^<i>C</i>,3\k^4^<i>C</i>-\m-hydrido-1:\
2\k^2^<i>H</i>:<i>H</i>-(\m-quinoline-2-thiolato-1:2\k^2^<i>S</i>:<i>S</i>)\
diosmium(I)osmium(0)(3 Os---Os)
;
loop_
    _publ_author_name
    _publ_author_footnote
    _publ_author_address
    'Sun, Yu' .
;
Ordered Matter Science Research Center
College of Chemistry and Chemical Engineering
Southeast University
Nanjing 210096
People's Republic of China
;
    'Li, Xiu-Bing' .
;
Key Laboratory of Medicinal Chemistry for Natural Resources
Ministry of Education and Department of Chemistry
Yunnan University, Kunming 650091
People's Republic of China
;
    'Sun, Bai-Wang' .
;
Ordered Matter Science Research Center
College of Chemistry and Chemical Engineering
Southeast University
Nanjing 210096
People's Republic of China
;
