# Supplementary material for: Decacarbonyl-1κ3 C,2κ3 C,3κ4 C-μ-hydrido-1:2κ2 H:H-(μ-quinoline-2-thiol­ato-1:2κ2 S:S)diosmium(I)osmium(0)(3 Os—Os)
Source: Acta Crystallogr Sect E Struct Rep Online. 2008 Apr 2;64(Pt 5):m608. doi: 10.1107/S1600536808004881 (PMC2961200; doi:10.1107/S1600536808004881)
Supplement: Supplementary file 2 [file e-64-0m608-Isup2.hkl]

# 
# h,k,l, Fc-squared, Fo-squared, sigma(Fo-squared) and status flag 
# 
data_I
_shelx_title ' sun011m in P2(1)/n' 
_shelx_refln_list_code          4 
_shelx_F_calc_maximum      700.37 
_exptl_crystal_F_000      1808.00 
_reflns_d_resolution_high  0.7108 
 
loop_ 
 _symmetry_equiv_pos_as_xyz 
 'x, y, z' 
 '-x+1/2, y+1/2, -z+1/2' 
 '-x, -y, -z' 
 'x-1/2, -y-1/2, z-1/2' 
 
_cell_length_a     9.3593 
_cell_length_b     9.4129 
_cell_length_c    25.7433 
_cell_angle_alpha  90.000 
_cell_angle_beta   93.045 
_cell_angle_gamma  90.000 
 
_shelx_F_squared_multiplier     1.000 
 
loop_ 
 _refln_index_h 
 _refln_index_k 
 _refln_index_l 
 _refln_F_squared_calc 
 _refln_F_squared_meas 
 _refln_F_squared_sigma 
 _refln_observed_status 
   2   0   0    48994.59    51156.32    966.21 o 
   4   0   0   290613.94   249863.09   5223.55 o 
   6   0   0     4282.60     4971.82    585.20 o 
   8   0   0    10090.86    10206.77    432.31 o 
  10   0   0    25284.10    26952.08   1397.68 o 
  12   0   0     2430.46     3949.43    569.34 o 
   1   1   0   151487.88   138868.80   4451.10 o 
   2   1   0    15226.76    17092.60    348.58 o 
   3   1   0    10011.96    10949.63    247.69 o 
   4   1   0    90748.93    92104.23   1601.85 o 
   5   1   0    57024.61    58199.90   1045.06 o 
   6   1   0    82737.94    83768.46   1448.61 o 
   7   1   0    29137.21    29791.03    580.25 o 
   8   1   0    52840.83    54863.61   1155.84 o 
   9   1   0     1973.74     2086.57    185.38 o 
  10   1   0    12045.85    11923.44    563.82 o 
  11   1   0    29431.80    28799.77   1112.07 o 
  12   1   0     4578.60     4462.21    421.48 o 
   0   2   0    24066.97    24486.29    705.93 o 
   1   2   0    10546.38    12298.11    386.53 o 
   2   2   0   225719.77   205146.67   4495.16 o 
   3   2   0   132642.95   133160.72   2945.72 o 
   4   2   0    19213.43    20024.60    427.03 o 
   5   2   0    70737.32    70562.82   1251.00 o 
   6   2   0    76622.88    78611.92   1576.98 o 
   7   2   0   105600.62   106227.61   1834.19 o 
   8   2   0     5064.19     4554.54    302.71 o 
   9   2   0    27672.35    26669.71    627.74 o 
  10   2   0     8238.70     8629.84    480.68 o 
  11   2   0     8700.68     7728.48    490.68 o 
  12   2   0     2542.48     2860.66    364.02 o 
   1   3   0   134388.42   130993.88   2988.48 o 
   2   3   0    17891.02    18844.88    581.39 o 
   3   3   0   173243.47   167716.88   3707.79 o 
   4   3   0    42162.79    42645.64   1008.26 o 
   5   3   0     5663.02     5957.34    195.81 o 
   6   3   0    18218.00    18075.25    717.54 o 
   7   3   0    21139.12    21092.63    717.68 o 
   8   3   0    13900.37    13743.16    468.81 o 
   9   3   0    19236.64    19542.14    805.80 o 
  10   3   0        3.46       44.78    155.65 o 
  11   3   0        4.37        4.86    186.56 o 
  12   3   0      606.41      967.49    269.94 o 
   0   4   0    29227.63    30545.12    919.36 o 
   1   4   0    22023.44    23546.75    515.53 o 
   2   4   0   281729.81   251341.70   6761.36 o 
   3   4   0      626.55      684.07     78.50 o 
   4   4   0       35.98      574.71    303.31 o 
   5   4   0    21975.96    22462.12    498.11 o 
   6   4   0    35499.17    34774.65   1000.35 o 
   7   4   0     1475.60     1450.00    191.21 o 
   8   4   0    25960.22    25204.79    735.78 o 
   9   4   0    32780.23    31731.46    750.09 o 
  10   4   0     2982.67     3215.32    216.29 o 
  11   4   0     1653.00     1851.75    307.42 o 
  12   4   0    20175.31    20150.21    901.37 o 
   1   5   0     1034.98     1052.52     98.46 o 
   2   5   0    17064.87    16494.46    455.07 o 
   3   5   0     1708.54     1637.59    243.30 o 
   4   5   0    52866.82    53484.22   1273.83 o 
   5   5   0     5545.20     6528.70    451.09 o 
   6   5   0    75728.48    75438.76   1780.29 o 
   7   5   0      336.76      576.49    151.67 o 
   8   5   0    23768.52    22425.10    693.46 o 
   9   5   0    29088.93    27460.21    987.08 o 
  10   5   0    28284.11    27463.62    702.14 o 
  11   5   0        3.83      229.89    202.31 o 
   0   6   0   117197.52   117835.73   3286.82 o 
   1   6   0    26603.03    27745.09    633.25 o 
   2   6   0      580.77      615.38     95.06 o 
   3   6   0     3535.65     2847.10    585.52 o 
   4   6   0    62897.26    61953.05   1479.31 o 
   5   6   0    70910.94    71963.87   1708.84 o 
   6   6   0       75.97      322.08    126.86 o 
   7   6   0     3251.08     3297.06    288.40 o 
   8   6   0    20097.02    20624.75    953.64 o 
   9   6   0    27234.17    26700.99    830.98 o 
  10   6   0     2297.42     2500.24    276.21 o 
  11   6   0     1068.65     1140.16    293.98 o 
   1   7   0    62712.08    63410.99   1325.07 o 
   2   7   0       79.33       40.08     81.70 o 
   3   7   0    24488.63    23589.16    661.24 o 
   4   7   0      406.90      487.81    109.67 o 
   5   7   0    21335.64    21372.35    623.31 o 
   6   7   0     2135.15     2134.77    249.73 o 
   7   7   0     1643.97     1646.64    239.50 o 
   8   7   0     1747.43     1577.49    256.84 o 
   9   7   0       52.36       25.61    183.01 o 
  10   7   0      262.27      537.92    207.14 o 
  11   7   0    10610.09    11047.51    590.80 o 
   0   8   0    43250.73    44325.74   1398.38 o 
   1   8   0     6026.09     6367.80    249.32 o 
   2   8   0       37.27      251.52    209.21 o 
   3   8   0    19229.50    19467.59    596.30 o 
   4   8   0     9724.31     9111.54    458.68 o 
   5   8   0       36.83      -59.92    132.35 o 
   6   8   0    12810.01    13384.25    612.34 o 
   7   8   0    34328.92    34000.68   1200.40 o 
   8   8   0      508.14      841.69    225.12 o 
   9   8   0     1673.14     1650.21    565.60 o 
  10   8   0    14618.57    15183.82    666.74 o 
   1   9   0      579.94      640.35    133.37 o 
   2   9   0      971.07      920.49    143.35 o 
   3   9   0     5675.01     5902.22    342.91 o 
   4   9   0    14679.51    14132.67    636.09 o 
   5   9   0     4820.61     5056.23    394.06 o 
   6   9   0     7920.52     8055.62    495.33 o 
   7   9   0    11524.66    12653.62    643.66 o 
   8   9   0    12753.55    13314.66   1062.14 o 
   9   9   0     2334.63     2373.49    357.18 o 
   0  10   0     5358.94     5694.93    398.12 o 
   1  10   0     5256.70     5542.54    316.55 o 
   2  10   0    17306.05    16856.58    627.53 o 
   3  10   0    16061.02    15623.82    557.00 o 
   4  10   0     1034.41     1038.21    245.70 o 
   5  10   0      130.31      -87.98    176.34 o 
   6  10   0     6488.77     7233.24    514.42 o 
   7  10   0    10968.62    12146.10    672.88 o 
   8  10   0      389.34      343.99    253.84 o 
   1  11   0     2655.43     2892.26    266.08 o 
   2  11   0      222.54      287.43    156.07 o 
   3  11   0     2133.46     2435.49    255.73 o 
   4  11   0      812.34      926.91    242.33 o 
   5  11   0        4.20      300.71    208.59 o 
   6  11   0     1324.23     1518.66    316.73 o 
   7  11   0      401.25     1105.08    466.67 o 
   0  12   0        6.81       95.67    271.60 o 
   1  12   0     5896.96     5517.63    361.66 o 
   2  12   0       64.30      178.65    156.73 o 
   3  12   0     3762.63     4129.71    410.85 o 
   4  12   0     1203.15     1288.90    284.90 o 
   5  12   0     7921.08     8839.21    845.61 o 
   1  13   0       94.24       41.73    201.90 o 
 -11   0   1    17014.98    16912.60   1055.14 o 
  -9   0   1     7285.26     7426.59    586.14 o 
  -7   0   1    12853.67    12899.50    492.41 o 
  -5   0   1    12918.48    12702.77    651.47 o 
  -3   0   1   363025.84   282803.25   5885.96 o 
  -1   0   1     6448.15     6497.11    206.16 o 
   1   0   1   278180.03   210764.45   8311.19 o 
   3   0   1    18460.54    19494.43    397.89 o 
   5   0   1    78213.47    73576.26   1598.56 o 
   7   0   1    44004.57    43494.17   3033.36 o 
   9   0   1    22101.97    22402.05   1175.54 o 
  11   0   1     7335.35     8411.73    740.14 o 
 -12   1   1      134.79      181.91    227.31 o 
 -11   1   1    19213.23    18670.42    783.55 o 
 -10   1   1    42534.39    44783.57   1456.99 o 
  -9   1   1    32859.63    34758.83   1410.51 o 
  -8   1   1    14767.94    15626.50    486.94 o 
  -7   1   1    59554.04    59513.02   1068.68 o 
  -6   1   1     9747.87    10546.55    349.88 o 
  -5   1   1    37305.09    36450.20    666.18 o 
  -4   1   1   178740.53   175739.95   3362.55 o 
  -3   1   1     8705.15     9395.04    217.88 o 
  -2   1   1     8319.17     9320.28    303.70 o 
  -1   1   1      269.07      478.37     35.74 o 
   0   1   1   132339.80   109483.09   2662.84 o 
   1   1   1     3605.20     4032.04    108.34 o 
   2   1   1     1961.29     2420.97     86.52 o 
   3   1   1    51461.84    55733.48    976.00 o 
   4   1   1      283.12      690.00    122.95 o 
   5   1   1     7724.99     7331.74    185.90 o 
   6   1   1      427.52      545.54     58.96 o 
   7   1   1      310.02      417.59     73.63 o 
   8   1   1     1825.94     1712.02    125.84 o 
   9   1   1      669.70      586.73    183.46 o 
  10   1   1     3591.70     3438.19    329.47 o 
  11   1   1       19.46      154.82    196.02 o 
  12   1   1     2074.44     1890.83    380.34 o 
 -12   2   1     9599.25     9947.21    854.94 o 
 -11   2   1     1179.73     1720.39    346.97 o 
 -10   2   1    48465.74    47304.73   1533.09 o 
  -9   2   1      248.32      592.52    110.50 o 
  -8   2   1    65732.29    63804.92   1291.90 o 
  -7   2   1     7100.89     7827.84    224.52 o 
  -6   2   1   141055.36   139435.23   2716.72 o 
  -5   2   1    17079.17    17886.34    530.58 o 
  -4   2   1    39117.97    40769.06   1051.27 o 
  -3   2   1    24856.41    26726.07    640.73 o 
  -2   2   1     8408.59     8341.41    284.15 o 
  -1   2   1    78729.97    79439.08   1765.33 o 
   0   2   1    14296.68    15184.01    324.54 o 
   1   2   1    42547.97    44822.57   1242.10 o 
   2   2   1    11060.42    12068.27    304.04 o 
   3   2   1   170684.78   162259.03   3576.54 o 
   4   2   1    31474.62    32160.05    655.82 o 
   5   2   1    14192.21    14295.95    301.85 o 
   6   2   1     1821.13     1987.29     98.50 o 
   7   2   1    58608.87    58607.73   1215.11 o 
   8   2   1     2020.66     2211.53    152.29 o 
   9   2   1     8703.51     8446.52    286.06 o 
  10   2   1     2480.26     2461.23    298.75 o 
  11   2   1    15839.33    16355.40    897.64 o 
  12   2   1        6.85      194.90    224.71 o 
 -12   3   1    45535.82    46729.61   2260.09 o 
 -11   3   1    11839.35    12304.82    622.34 o 
 -10   3   1        3.99      133.99    106.54 o 
  -9   3   1     4698.59     4754.67    227.53 o 
  -8   3   1    22082.75    21741.79    654.99 o 
  -7   3   1    35532.04    35984.46    802.18 o 
  -6   3   1    60788.74    59045.48   3120.89 o 
  -5   3   1      205.62      230.99     64.44 o 
  -4   3   1       29.41      138.47     52.51 o 
  -3   3   1     3388.67     3456.99    236.91 o 
  -2   3   1   118802.51   113524.38   3091.87 o 
  -1   3   1    26150.09    27230.58    565.91 o 
   0   3   1    48696.00    50165.10    998.20 o 
   1   3   1    37118.11    38209.38    886.64 o 
   2   3   1    95021.28    97882.29   2307.80 o 
   3   3   1    25879.44    27571.50    666.63 o 
   4   3   1     8304.67     8511.67    259.57 o 
   5   3   1     7831.09     7821.77    208.43 o 
   6   3   1     3315.13     3338.56    187.73 o 
   7   3   1       16.89      164.93     97.09 o 
   8   3   1    10116.95     9573.41    375.28 o 
   9   3   1     1196.19     1272.46    141.79 o 
  10   3   1       64.49       38.06    165.84 o 
  11   3   1     3741.44     3951.78    448.47 o 
  12   3   1     7252.81     8348.92    556.54 o 
 -12   4   1     2867.30     2900.48    377.11 o 
 -11   4   1    13740.30    12784.32    668.27 o 
 -10   4   1      798.67      925.68    147.79 o 
  -9   4   1       20.15      258.11    110.41 o 
  -8   4   1    19261.66    18731.39    595.22 o 
  -7   4   1      267.68      401.18    135.33 o 
  -6   4   1     2639.91     2796.55    168.72 o 
  -5   4   1    72941.66    74470.05   1477.42 o 
  -4   4   1    41299.09    40203.26    969.77 o 
  -3   4   1    12274.46    11914.52    426.90 o 
  -2   4   1     1264.00     1152.42     92.72 o 
  -1   4   1   162475.55   155200.53   2984.60 o 
   0   4   1    50530.96    51187.76   1037.09 o 
   1   4   1     1237.98     1478.36     87.07 o 
   2   4   1       91.50      181.91    103.86 o 
   3   4   1    69524.13    70793.80   1619.36 o 
   4   4   1    10807.61    11002.38    326.91 o 
   5   4   1    44697.46    46106.64    944.75 o 
   6   4   1     8620.97     8596.02    584.53 o 
   7   4   1     4491.81     5083.39    262.48 o 
   8   4   1      800.01      894.20    192.48 o 
   9   4   1    28411.77    27660.62    814.52 o 
  10   4   1    11972.80    11552.77    386.87 o 
  11   4   1     6928.57     6531.44    717.74 o 
  12   4   1      495.40      717.14    431.67 o 
 -12   5   1    12408.41    12243.56    940.34 o 
 -11   5   1     2204.85     2276.32    328.22 o 
 -10   5   1     3781.65     3837.61    249.40 o 
  -9   5   1    66239.19    63230.56   1606.51 o 
  -8   5   1     3614.03     3975.60    318.75 o 
  -7   5   1    18348.78    18437.83    698.50 o 
  -6   5   1    33024.25    33373.81    880.43 o 
  -5   5   1    68846.91    71635.02   1685.18 o 
  -4   5   1       86.60      293.63     79.18 o 
  -3   5   1     8227.84     7259.35    638.01 o 
  -2   5   1    38193.90    37471.15    915.23 o 
  -1   5   1    14012.74    14936.86    372.20 o 
   0   5   1     1561.09     1579.50    104.32 o 
   1   5   1      766.79      820.77    132.90 o 
   2   5   1       58.75      183.67     62.07 o 
   3   5   1     1179.80     1202.66    104.75 o 
   4   5   1    26651.46    27355.67    984.44 o 
   5   5   1     7888.33     8313.74    675.15 o 
   6   5   1    28261.30    30307.15    999.68 o 
   7   5   1     1754.11     1639.52    208.45 o 
   8   5   1    13446.95    12580.96    467.79 o 
   9   5   1     1016.16     1418.99    266.92 o 
  10   5   1    14063.23    13860.05    444.24 o 
  11   5   1       62.18      -93.75    248.50 o 
 -11   6   1     1101.73     1146.59    190.02 o 
 -10   6   1     8852.38     8560.27    435.92 o 
  -9   6   1     4604.74     4338.85    317.60 o 
  -8   6   1    39594.20    38359.73   1288.83 o 
  -7   6   1       22.30      110.02    135.10 o 
  -6   6   1     5317.28     5514.48    258.01 o 
  -5   6   1     4967.69     4823.88    236.09 o 
  -4   6   1    36923.73    34934.93   2368.86 o 
  -3   6   1    21004.92    20226.71    564.16 o 
  -2   6   1    20694.62    20786.58    575.76 o 
  -1   6   1       88.23      295.23     92.68 o 
   0   6   1       57.82      172.47     67.31 o 
   1   6   1    65626.06    65850.91   1349.36 o 
   2   6   1    59859.64    59313.88   1411.44 o 
   3   6   1     1563.17     1379.38    230.90 o 
   4   6   1     3314.93     3376.91    188.72 o 
   5   6   1    66760.96    68555.10   1631.41 o 
   6   6   1    16843.96    16456.34    648.00 o 
   7   6   1      421.03      771.41    173.75 o 
   8   6   1     4638.24     4136.62    334.11 o 
   9   6   1    33954.22    33042.38    970.07 o 
  10   6   1       62.77      631.26    186.89 o 
  11   6   1        9.61      378.39    246.09 o 
 -11   7   1     4117.67     4579.05    354.94 o 
 -10   7   1    16683.17    16034.42    638.17 o 
  -9   7   1     9291.06     9573.79    546.61 o 
  -8   7   1     3270.39     3680.81    343.90 o 
  -7   7   1     6750.54     6468.16    400.31 o 
  -6   7   1       55.32      195.92    139.37 o 
  -5   7   1     1588.27     1605.02    164.84 o 
  -4   7   1    26126.84    26765.34    919.03 o 
  -3   7   1    25852.26    26560.91    730.07 o 
  -2   7   1     7384.30     7338.67    292.92 o 
  -1   7   1    22215.23    21701.51    539.06 o 
   0   7   1    46846.67    47501.36   1260.74 o 
   1   7   1    50672.88    52267.04   1116.74 o 
   2   7   1     2536.27     2614.82    179.64 o 
   3   7   1    11982.96    11773.68    712.37 o 
   4   7   1     4539.04     4798.69    238.64 o 
   5   7   1     8440.45     8247.60    323.95 o 
   6   7   1      107.82      553.67    391.30 o 
   7   7   1      736.45     1017.85    200.13 o 
   8   7   1       12.99      237.54    176.46 o 
   9   7   1     5259.18     4907.23    421.40 o 
  10   7   1      146.98      540.29    189.13 o 
 -10   8   1     8812.21     9626.94    522.64 o 
  -9   8   1      580.96      713.94    248.79 o 
  -8   8   1      864.83      991.88    244.88 o 
  -7   8   1     6584.73     6674.72    440.62 o 
  -6   8   1    43066.05    44632.88   1470.23 o 
  -5   8   1     3896.72     4359.73    260.64 o 
  -4   8   1     2569.28     2490.88    202.46 o 
  -3   8   1    33851.88    33931.71    914.72 o 
  -2   8   1    40029.21    38602.65   1009.54 o 
  -1   8   1     3263.41     3459.04    195.76 o 
   0   8   1      295.29      322.63    114.31 o 
   1   8   1     4422.37     4485.48    395.51 o 
   2   8   1    30476.11    30954.67    838.72 o 
   3   8   1    19872.88    19609.45    756.34 o 
   4   8   1     2782.68     2935.52    214.16 o 
   5   8   1     2510.43     2507.66    272.33 o 
   6   8   1     5508.21     5024.58    377.31 o 
   7   8   1    38108.26    37521.79   1296.62 o 
   8   8   1    15378.88    14357.74    686.52 o 
   9   8   1     3007.95     3383.89    373.45 o 
  10   8   1      116.16      482.98    208.75 o 
  -9   9   1      436.82      614.81    262.90 o 
  -8   9   1     7737.09     8286.34    537.07 o 
  -7   9   1    26760.69    27607.59   1979.62 o 
  -6   9   1      667.65      892.64    228.70 o 
  -5   9   1        3.26      165.26    170.00 o 
  -4   9   1    11362.76    10873.34    427.78 o 
  -3   9   1    11839.59    11837.80    444.11 o 
  -2   9   1      722.52      783.14    139.65 o 
  -1   9   1     1273.03     1155.24    155.58 o 
   0   9   1       12.51      149.65     92.75 o 
   1   9   1      312.02      304.44    114.46 o 
   2   9   1    11755.42    11277.59    425.45 o 
   3   9   1     9757.59     9606.29    576.35 o 
   4   9   1    21007.10    21036.08    832.22 o 
   5   9   1      954.98      991.40    234.74 o 
   6   9   1    32142.80    30377.13   1121.95 o 
   7   9   1      751.79     1122.17    331.57 o 
   8   9   1    20835.91    21760.99    924.62 o 
   9   9   1      193.41      401.84    246.92 o 
  -8  10   1        0.31      146.02    241.21 o 
  -7  10   1     2312.99     2041.11    330.96 o 
  -6  10   1     4869.85     4562.66    431.25 o 
  -5  10   1      564.12      286.09    210.76 o 
  -4  10   1    13517.66    13274.58    637.99 o 
  -3  10   1      451.25      683.12    161.70 o 
  -2  10   1      601.46      846.52    164.67 o 
  -1  10   1     7297.16     7087.84    386.42 o 
   0  10   1    58259.04    58775.59   1332.88 o 
   1  10   1     2666.82     2944.70    247.00 o 
   2  10   1     4631.89     4426.54    287.60 o 
   3  10   1    13403.41    13030.47    818.72 o 
   4  10   1    37828.26    35756.91   1265.77 o 
   5  10   1     4435.09     4325.56    402.89 o 
   6  10   1     1156.12     1592.25    446.37 o 
   7  10   1     9572.07    10416.23    628.58 o 
   8  10   1     1802.94     2516.44    373.90 o 
  -7  11   1     1264.45      665.01    435.40 o 
  -6  11   1     3187.03     3485.77    419.11 o 
  -5  11   1    12004.49    12333.17    657.61 o 
  -4  11   1     3282.28     3400.09    762.07 o 
  -3  11   1     3078.28     2940.76    268.19 o 
  -2  11   1     5132.04     5254.49    335.21 o 
  -1  11   1    34783.85    35762.53   1032.55 o 
   0  11   1     3725.08     4073.79    302.42 o 
   1  11   1     8063.11     7857.38    393.26 o 
   2  11   1       21.09      -45.09    134.48 o 
   3  11   1    18117.34    17004.88    764.06 o 
   4  11   1     1331.73     1432.31    357.70 o 
   5  11   1     1108.30      883.97    318.50 o 
   6  11   1     1898.92     1964.13    354.98 o 
  -5  12   1     7258.74     7508.73    791.01 o 
  -4  12   1     7638.69     8163.28    560.10 o 
  -3  12   1     1886.40     1848.08    303.84 o 
  -2  12   1      591.57      850.97    189.87 o 
  -1  12   1     1876.11     1839.51    239.29 o 
   0  12   1    11735.56    11275.37    611.96 o 
   1  12   1     1125.82     1189.40    217.10 o 
   2  12   1     1159.98     1377.84    223.45 o 
   3  12   1    10944.55    10619.31    748.31 o 
   4  12   1     6594.10     6968.82    526.47 o 
   5  12   1    18356.17    20302.50   1303.88 o 
  -1  13   1      456.07      489.80    220.43 o 
   0  13   1      249.56      242.21    211.13 o 
   1  13   1    10250.64    10236.72    618.61 o 
 -12   0   2     2168.32     2324.02    464.80 o 
 -10   0   2     6759.37     6401.78    590.34 o 
  -8   0   2      464.29      608.88    148.30 o 
  -6   0   2     2284.28     2075.28    261.80 o 
  -4   0   2     2881.86     3364.94    180.63 o 
  -2   0   2     1689.01     2904.75    142.22 o 
   0   0   2    67314.76    49150.20   1907.75 o 
   2   0   2      218.93      337.70     37.98 o 
   4   0   2    76268.18    74104.38   1395.83 o 
   6   0   2    36902.49    37963.05   1901.68 o 
   8   0   2     5217.67     5356.64    299.20 o 
  10   0   2    88100.80    87530.57   3691.83 o 
  12   0   2     3893.98     3734.30    546.94 o 
 -12   1   2      836.90     1053.67    290.50 o 
 -11   1   2     6227.54     5913.42    419.65 o 
 -10   1   2     9104.33     9703.33    507.19 o 
  -9   1   2    12260.39    12326.33    555.17 o 
  -8   1   2      666.25     1003.19    117.11 o 
  -7   1   2    39622.52    39212.30    677.10 o 
  -6   1   2     3047.77     2990.60    125.25 o 
  -5   1   2    17479.57    17516.80    373.04 o 
  -4   1   2     2444.23     2916.66    119.13 o 
  -3   1   2    97017.36   102122.01   2792.48 o 
  -2   1   2     2586.73     2813.25    103.31 o 
  -1   1   2    94514.97    93894.39   2070.11 o 
   0   1   2     5133.51     5326.18    138.20 o 
   1   1   2    21342.02    22727.91    498.31 o 
   2   1   2    23501.55    25324.29    455.14 o 
   3   1   2    95666.55    96874.60   1524.35 o 
   4   1   2    19610.91    19469.48    348.42 o 
   5   1   2    18748.36    19379.35    390.83 o 
   6   1   2    24715.62    24379.07    433.82 o 
   7   1   2     3701.11     3509.49    136.98 o 
   8   1   2    24858.80    23869.95    547.98 o 
   9   1   2     6660.34     7037.69    414.41 o 
  10   1   2    18854.95    18627.81    814.81 o 
  11   1   2     9541.13     9766.07    551.10 o 
  12   1   2     1684.21     1566.68    305.33 o 
 -12   2   2     3021.26     3014.84    364.63 o 
 -11   2   2    10311.41    10274.09    555.18 o 
 -10   2   2      202.07      275.67    134.08 o 
  -9   2   2    12645.79    12049.40    434.96 o 
  -8   2   2     6157.61     6780.96    218.64 o 
  -7   2   2     5900.52     6492.61    203.25 o 
  -6   2   2     7048.69     7094.03    203.22 o 
  -5   2   2     4998.61     5382.51    205.88 o 
  -4   2   2     1788.59     2073.07    114.53 o 
  -3   2   2     5666.42     6214.07    510.07 o 
  -2   2   2     6182.41     7160.53    205.39 o 
  -1   2   2     3082.29     4054.84    138.28 o 
   0   2   2    31388.94    34452.89    688.54 o 
   1   2   2     1048.30     1390.79     66.44 o 
   2   2   2    15422.28    16463.55    396.43 o 
   3   2   2    29664.32    30224.21    708.16 o 
   4   2   2    71725.22    73907.45   1440.24 o 
   5   2   2    34848.55    34393.05    641.64 o 
   6   2   2    14774.79    14866.11    374.21 o 
   7   2   2    55429.12    55829.86   1160.48 o 
   8   2   2    53700.70    54107.92   1110.73 o 
   9   2   2    22498.12    22828.09   1122.81 o 
  10   2   2     6068.63     6797.11    443.30 o 
  11   2   2    12625.21    13160.17    880.61 o 
  12   2   2    18853.51    19164.23    852.14 o 
 -12   3   2      753.97     1030.30    275.05 o 
 -11   3   2    23469.49    22728.81    902.32 o 
 -10   3   2    16718.70    16190.41    688.61 o 
  -9   3   2     5481.61     5744.02    245.01 o 
  -8   3   2     1402.24     1415.62    140.40 o 
  -7   3   2    38744.11    39196.98    865.40 o 
  -6   3   2     4844.45     5191.03    356.99 o 
  -5   3   2    27018.06    27729.43    703.71 o 
  -4   3   2    28309.90    28124.21    695.10 o 
  -3   3   2    57682.71    59408.14   1675.66 o 
  -2   3   2     2087.85     2363.32    113.39 o 
  -1   3   2    73713.96    73324.77   1432.87 o 
   0   3   2    15816.41    17241.97    383.66 o 
   1   3   2    94261.10    94939.43   2593.06 o 
   2   3   2       42.35      421.99     65.20 o 
   3   3   2    14414.25    15623.58    400.89 o 
   4   3   2      425.05      921.26    284.24 o 
   5   3   2    14894.53    15222.28    350.78 o 
   6   3   2    15710.41    15811.90    623.35 o 
   7   3   2    20201.02    19540.04    577.81 o 
   8   3   2     7951.98     7491.46    325.85 o 
   9   3   2     6154.75     6224.21    259.87 o 
  10   3   2    11191.17     9889.98    531.27 o 
  11   3   2    23431.59    22132.81   1573.38 o 
  12   3   2      894.07     1443.49    316.03 o 
 -12   4   2     6938.38     6174.31    535.50 o 
 -11   4   2     1011.13     1160.63    305.20 o 
 -10   4   2      966.54     1145.01    154.34 o 
  -9   4   2      381.10      659.19    146.57 o 
  -8   4   2      333.08      398.94    128.47 o 
  -7   4   2     4180.77     4523.57    230.34 o 
  -6   4   2     6312.88     6614.60    289.72 o 
  -5   4   2     2834.31     2842.62    158.46 o 
  -4   4   2      237.06      348.78     71.48 o 
  -3   4   2    60525.17    59548.11   1380.39 o 
  -2   4   2    15164.28    16075.23    431.56 o 
  -1   4   2     5014.33     5501.94    290.65 o 
   0   4   2        3.53      135.92     47.41 o 
   1   4   2    74943.56    76277.62   1734.47 o 
   2   4   2    95963.71    96319.38   2163.62 o 
   3   4   2     1571.41     1645.34    104.47 o 
   4   4   2      527.81      653.73     80.83 o 
   5   4   2    19083.51    18958.15    432.27 o 
   6   4   2    47268.41    46786.41   2357.33 o 
   7   4   2      235.99      285.72    112.20 o 
   8   4   2    22161.13    21798.54    661.72 o 
   9   4   2     5039.00     5064.31    300.16 o 
  10   4   2       62.04       44.08    176.22 o 
  11   4   2     1123.63     1268.26    287.87 o 
  12   4   2    44573.35    43750.92   1543.86 o 
 -12   5   2     8822.03     8509.27    798.94 o 
 -11   5   2      134.88       60.38    133.80 o 
 -10   5   2      424.52      289.98    132.08 o 
  -9   5   2    39655.29    39195.36   1087.38 o 
  -8   5   2    24580.23    23835.52    876.53 o 
  -7   5   2     2267.78     2466.70    243.19 o 
  -6   5   2      685.54      811.00    119.12 o 
  -5   5   2    72117.43    72881.71   1714.05 o 
  -4   5   2    41201.16    42088.43   1271.76 o 
  -3   5   2    11330.69    11321.95    344.57 o 
  -2   5   2     3086.25     3076.39    160.53 o 
  -1   5   2    37363.01    38720.00    823.50 o 
   0   5   2    17457.44    17471.48    419.86 o 
   1   5   2    73199.08    74327.37   1487.58 o 
   2   5   2    15328.24    15002.86    526.32 o 
   3   5   2       90.44      112.60     59.80 o 
   4   5   2    39996.11    39412.76   1163.01 o 
   5   5   2    72756.11    76722.82   1785.16 o 
   6   5   2    19863.25    20079.49    722.36 o 
   7   5   2     2561.78     2664.67    248.48 o 
   8   5   2    26513.99    25151.68    751.46 o 
   9   5   2     3744.33     3790.30    375.52 o 
  10   5   2     6636.40     6316.84    513.45 o 
  11   5   2      308.75      177.76    222.35 o 
 -11   6   2     3033.71     2920.36    255.99 o 
 -10   6   2    13885.77    13301.50    715.54 o 
  -9   6   2     5554.93     5612.37    353.96 o 
  -8   6   2     7463.46     7868.76    449.10 o 
  -7   6   2     2074.06     2228.65    250.78 o 
  -6   6   2    16639.83    16099.69    502.87 o 
  -5   6   2    15331.21    15135.14    468.40 o 
  -4   6   2    16618.66    15748.67    587.74 o 
  -3   6   2     4594.79     4800.26    218.90 o 
  -2   6   2     2152.33     2166.44    153.44 o 
  -1   6   2    44904.54    44362.00    948.53 o 
   0   6   2     3739.97     3627.55    165.91 o 
   1   6   2      124.97      270.79     69.87 o 
   2   6   2    18189.21    18372.48    516.26 o 
   3   6   2    11616.65    11737.14    368.08 o 
   4   6   2        4.57      104.37     76.11 o 
   5   6   2    22766.58    23200.41    640.48 o 
   6   6   2    36977.91    38645.29   1246.05 o 
   7   6   2     5252.80     5677.33    354.60 o 
   8   6   2       72.85      211.45    147.29 o 
   9   6   2    33217.94    32461.43    957.22 o 
  10   6   2    25974.96    25352.20    821.70 o 
  11   6   2      824.92      776.21    256.38 o 
 -11   7   2      193.72      496.17    205.21 o 
 -10   7   2      896.45     1101.86    232.68 o 
  -9   7   2     6498.04     5759.86    455.94 o 
  -8   7   2     9836.92    10158.55    532.37 o 
  -7   7   2     5987.36     6421.70    399.46 o 
  -6   7   2    36877.69    37610.37   1246.36 o 
  -5   7   2     6261.42     6183.89    337.81 o 
  -4   7   2     5668.87     5901.48    280.50 o 
  -3   7   2     9156.88     9496.01    348.43 o 
  -2   7   2   106278.26   106010.27   2453.20 o 
  -1   7   2    21717.30    20762.40    988.48 o 
   0   7   2    16448.35    17044.19    448.67 o 
   1   7   2       84.56      166.94     86.50 o 
   2   7   2    55413.29    54812.77   1337.64 o 
   3   7   2    21989.65    21457.18    767.68 o 
   4   7   2      619.39      609.98    116.86 o 
   5   7   2      581.42      629.34    157.84 o 
   6   7   2     1417.44     1740.76    223.83 o 
   7   7   2      382.04      466.30    183.63 o 
   8   7   2     5952.93     6164.12    420.46 o 
   9   7   2     8816.83     8334.15    423.80 o 
  10   7   2     1665.75     2241.74    272.39 o 
 -10   8   2     3341.83     4003.77    371.69 o 
  -9   8   2       58.09      378.75    206.57 o 
  -8   8   2    12992.93    12446.63    631.26 o 
  -7   8   2      992.20     1346.67    243.22 o 
  -6   8   2    17548.82    17024.68    720.49 o 
  -5   8   2    16522.13    16133.30   1068.21 o 
  -4   8   2     9003.71     9204.11    542.18 o 
  -3   8   2     5762.03     6037.90    290.31 o 
  -2   8   2     2508.09     2696.59    199.11 o 
  -1   8   2    47046.30    47309.48   1049.57 o 
   0   8   2     8428.07     8617.16    335.24 o 
   1   8   2     4534.99     4236.43    234.89 o 
   2   8   2     7584.27     6942.17    296.28 o 
   3   8   2    46676.63    43706.96   1394.35 o 
   4   8   2    40691.86    39888.50   1053.90 o 
   5   8   2     1018.17     1436.99    497.47 o 
   6   8   2     1730.09     1990.07    265.92 o 
   7   8   2    15207.98    15075.86    682.78 o 
   8   8   2     8080.49     7974.17    499.17 o 
   9   8   2     1602.65     1367.63    280.66 o 
  10   8   2     3273.30     3302.28    400.06 o 
  -9   9   2     7400.87     8267.04    573.60 o 
  -8   9   2     3491.96     4106.96    416.89 o 
  -7   9   2    44579.67    47741.58   1618.18 o 
  -6   9   2    10485.75    10999.81    802.67 o 
  -5   9   2    12247.53    11086.63    560.75 o 
  -4   9   2    18591.57    18252.97    600.15 o 
  -3   9   2    17202.72    16808.66    923.33 o 
  -2   9   2     2042.22     2067.93    196.95 o 
  -1   9   2     2335.82     2265.33    176.84 o 
   0   9   2     7584.69     7639.11    293.68 o 
   1   9   2      957.49     1003.41    144.77 o 
   2   9   2     8459.64     8056.95    347.31 o 
   3   9   2    34284.17    33976.49   1212.02 o 
   4   9   2      273.71      525.56    183.45 o 
   5   9   2    13473.13    13578.32    639.22 o 
   6   9   2    15670.85    15770.14    711.22 o 
   7   9   2    20314.52    20368.08    865.22 o 
   8   9   2     2094.67     2702.37    355.90 o 
   9   9   2     4826.58     5448.40    475.81 o 
  -8  10   2     5329.12     6038.38    842.11 o 
  -7  10   2     1892.41     1965.13    337.53 o 
  -6  10   2     6061.32     5517.06    461.57 o 
  -5  10   2     6130.64     6239.23    461.20 o 
  -4  10   2     3303.94     3391.81    270.84 o 
  -3  10   2    46731.30    46116.07   1239.37 o 
  -2  10   2     3452.69     3370.19    258.57 o 
  -1  10   2    19182.80    18598.32    779.62 o 
   0  10   2      886.98     1208.93    162.16 o 
   1  10   2    47369.72    47587.81   1260.99 o 
   2  10   2       75.50      203.87    126.99 o 
   3  10   2     1294.55     1428.56    189.75 o 
   4  10   2     4002.64     4808.97   1246.01 o 
   5  10   2     6582.09     6764.73    475.67 o 
   6  10   2     1675.86     2186.75    327.90 o 
   7  10   2    12799.98    12867.21    695.18 o 
   8  10   2     7731.87     8094.56    578.67 o 
  -7  11   2      588.69      942.21    450.34 o 
  -6  11   2      192.28      473.16    244.79 o 
  -5  11   2     6661.99     7331.75    940.34 o 
  -4  11   2    42606.99    41369.31   2489.45 o 
  -3  11   2       52.69      225.50    152.04 o 
  -2  11   2     8815.64     8448.60    402.63 o 
  -1  11   2        3.92       -2.31    140.86 o 
   0  11   2    67793.46    68176.88   1744.41 o 
   1  11   2     6576.08     6635.22    372.03 o 
   2  11   2     6948.73     6643.68    438.95 o 
   3  11   2     4920.88     4926.00    415.52 o 
   4  11   2    13814.52    13669.52   1057.94 o 
   5  11   2     4350.70     4944.57    450.83 o 
   6  11   2      743.96      837.60    283.24 o 
  -5  12   2       10.37       47.13    336.00 o 
  -4  12   2    10876.05    10955.94    630.41 o 
  -3  12   2     5175.97     5039.40    436.51 o 
  -2  12   2      582.91      772.34    191.25 o 
  -1  12   2       73.71      226.11    158.36 o 
   0  12   2      832.11     1224.85    253.08 o 
   1  12   2    10536.66    10559.92    477.63 o 
   2  12   2     9904.58     9986.09    577.61 o 
   3  12   2      417.96      721.72    240.25 o 
   4  12   2    12147.46    12133.97    669.70 o 
  -2  13   2    22671.47    24327.09   1041.45 o 
  -1  13   2       78.30      -49.35    196.34 o 
   0  13   2      774.32      775.75    383.60 o 
   1  13   2     1558.27     1367.23    298.52 o 
 -11   0   3    13057.96    14203.58    936.14 o 
  -9   0   3     2906.13     3180.97    249.89 o 
  -7   0   3       58.85      100.33    105.18 o 
  -5   0   3    70227.61    68002.05   1923.30 o 
  -3   0   3   214911.34   191094.34   5140.41 o 
  -1   0   3   345878.47   257254.88   8551.27 o 
   1   0   3   268795.81   207920.05  10750.21 o 
   3   0   3    31406.27    31422.42   1038.99 o 
   5   0   3    37370.58    36078.53    722.15 o 
   7   0   3    35298.82    36749.57   1715.71 o 
   9   0   3     2290.87     2526.09    403.20 o 
  11   0   3    80581.08    83425.74   3589.63 o 
 -12   1   3     1157.61     1506.60    295.64 o 
 -11   1   3     5845.63     5262.11    394.62 o 
 -10   1   3    23437.90    23916.39   1248.11 o 
  -9   1   3     9072.09     9116.52    304.19 o 
  -8   1   3    12262.82    12060.27    354.16 o 
  -7   1   3    34368.02    34566.25    765.40 o 
  -6   1   3    16914.65    17052.05    407.56 o 
  -5   1   3    29026.22    29555.12    621.93 o 
  -4   1   3   171337.69   167439.72   2787.32 o 
  -3   1   3    25506.68    28077.73    569.89 o 
  -2   1   3      828.92      962.94     64.55 o 
  -1   1   3     3700.35     4141.51    104.91 o 
   0   1   3   373044.59   261509.98   6977.25 o 
   1   1   3    22100.90    24190.28    485.79 o 
   2   1   3       26.98      304.74     36.81 o 
   3   1   3    86868.18    89217.50   1408.06 o 
   4   1   3   118736.20   117032.77   1847.42 o 
   5   1   3   110998.84   106603.05   1697.27 o 
   6   1   3    37439.63    36657.41    696.92 o 
   7   1   3    65905.20    66600.62   1076.73 o 
   8   1   3     1496.04     1600.62    138.57 o 
   9   1   3    24325.82    26123.59   1439.44 o 
  10   1   3    45734.89    45629.98   1949.75 o 
  11   1   3     3945.64     4182.25    389.91 o 
  12   1   3     1905.08     2024.46    325.30 o 
 -12   2   3     5259.39     5653.89    457.57 o 
 -11   2   3     9603.13     9167.86    512.57 o 
 -10   2   3     5501.67     5820.87    311.62 o 
  -9   2   3      406.40      670.01    136.75 o 
  -8   2   3    45873.77    45758.24    864.79 o 
  -7   2   3    19758.59    20466.03    438.64 o 
  -6   2   3    56591.05    57735.32   1037.89 o 
  -5   2   3      275.48      362.65    100.64 o 
  -4   2   3    35717.96    36096.64   1072.08 o 
  -3   2   3    17280.08    19141.36    885.12 o 
  -2   2   3    43604.39    46022.61   1051.28 o 
  -1   2   3    19753.07    22893.09    475.57 o 
   0   2   3    16149.96    16827.90    497.03 o 
   1   2   3     2687.09     3196.07    101.63 o 
   2   2   3    36997.41    36866.63    791.79 o 
   3   2   3    20809.94    22033.96    591.98 o 
   4   2   3   136239.36   133260.89   2557.67 o 
   5   2   3     6438.86     6657.73    170.24 o 
   6   2   3   135896.00   128715.76   3035.66 o 
   7   2   3     5770.27     6476.71    278.65 o 
   8   2   3    65348.88    65192.89   1311.58 o 
   9   2   3    12831.22    12313.30    568.23 o 
  10   2   3    12250.52    12572.89    596.61 o 
  11   2   3     5522.09     5319.95    446.60 o 
  12   2   3     1660.56     1821.39    323.07 o 
 -12   3   3     7905.12     7922.03    693.24 o 
 -11   3   3      510.41      836.31    241.48 o 
 -10   3   3     7053.52     7019.82    401.54 o 
  -9   3   3      818.50      945.34    156.50 o 
  -8   3   3     3220.55     3202.77    183.12 o 
  -7   3   3    30315.13    30720.58    614.59 o 
  -6   3   3    74426.27    75846.15   1772.80 o 
  -5   3   3      711.19      913.26     98.03 o 
  -4   3   3     5517.38     5324.07    304.04 o 
  -3   3   3    55880.81    56753.75   1309.34 o 
  -2   3   3   285722.94   254368.47   5586.89 o 
  -1   3   3     1724.31     1955.47     91.93 o 
   0   3   3    17458.69    18349.13    403.71 o 
   1   3   3    19611.64    21873.10    659.81 o 
   2   3   3   332794.66   291401.41   6375.42 o 
   3   3   3    30070.11    30966.70    734.21 o 
   4   3   3     1413.31     1451.30     90.22 o 
   5   3   3    16504.66    16242.18    371.22 o 
   6   3   3    26192.15    26686.84    528.35 o 
   7   3   3    23949.38    23122.06    657.27 o 
   8   3   3    52998.57    52749.31   1325.73 o 
   9   3   3     2199.57     2148.72    164.79 o 
  10   3   3     4207.46     4500.04    512.87 o 
  11   3   3     1190.10     1254.34    270.70 o 
  12   3   3    31642.76    31008.58   3079.56 o 
 -12   4   3      872.72      820.41    277.31 o 
 -11   4   3      171.96      296.47    151.18 o 
 -10   4   3    13627.45    12179.63    395.55 o 
  -9   4   3    12841.85    12053.56    405.65 o 
  -8   4   3      118.05      155.88     96.25 o 
  -7   4   3     7724.82     8012.77    312.84 o 
  -6   4   3     5074.62     5148.58    231.42 o 
  -5   4   3     4022.21     3786.47    185.51 o 
  -4   4   3     1146.38     1156.12    317.82 o 
  -3   4   3    69142.36    66547.11   1537.30 o 
  -2   4   3     4995.66     4924.19    189.99 o 
  -1   4   3    61830.40    62729.70   1256.46 o 
   0   4   3     4291.62     4550.76    154.68 o 
   1   4   3   123455.63   111764.30   4333.03 o 
   2   4   3    28988.03    29220.61    709.69 o 
   3   4   3    83742.23    84823.88   1917.97 o 
   4   4   3     3778.44     3851.45    156.63 o 
   5   4   3      395.01      595.46     66.29 o 
   6   4   3    29956.61    28846.98   1093.17 o 
   7   4   3       37.10      208.96    100.21 o 
   8   4   3     4469.51     4750.07    271.73 o 
   9   4   3    57005.39    55120.93   1412.97 o 
  10   4   3     7828.47     7634.90    662.91 o 
  11   4   3     2812.90     2465.33    332.78 o 
  12   4   3      543.83      929.87    283.82 o 
 -12   5   3    11514.23    10453.88    859.61 o 
 -11   5   3      505.88      390.47    147.23 o 
 -10   5   3     1667.84     1887.94    195.58 o 
  -9   5   3    28462.46    27134.20    682.12 o 
  -8   5   3    32935.11    32583.89   1117.34 o 
  -7   5   3     2219.13     2297.34    183.95 o 
  -6   5   3     2345.92     2443.18    175.15 o 
  -5   5   3    71521.77    68084.72   1674.06 o 
  -4   5   3    29516.16    28801.26    742.62 o 
  -3   5   3     3644.69     4040.51    181.25 o 
  -2   5   3    48723.41    47975.90   1149.84 o 
  -1   5   3     5397.61     5651.35    319.54 o 
   0   5   3     2805.09     2736.41    128.97 o 
   1   5   3    89232.74    85093.39   1947.31 o 
   2   5   3    81956.40    77397.31   2900.58 o 
   3   5   3    24476.02    24589.42    629.89 o 
   4   5   3    11357.32    11715.57    688.40 o 
   5   5   3   109089.38   109547.05   2495.20 o 
   6   5   3    13126.75    13368.08    538.83 o 
   7   5   3    31858.59    30464.82   1022.55 o 
   8   5   3    22800.19    22316.35    686.88 o 
   9   5   3    38941.30    37601.49   1045.75 o 
  10   5   3       16.51      216.25    201.37 o 
  11   5   3     2286.08     2018.68    309.98 o 
 -11   6   3       40.89      167.87    151.93 o 
 -10   6   3     8947.40     9250.58    382.83 o 
  -9   6   3    19143.96    18316.88    645.48 o 
  -8   6   3     1407.45     1704.95    249.23 o 
  -7   6   3     3825.63     3623.04    300.72 o 
  -6   6   3    30828.72    31391.28    843.82 o 
  -5   6   3    35717.79    35785.53   1149.40 o 
  -4   6   3    20688.67    21092.78    590.82 o 
  -3   6   3    24410.21    24083.80    703.17 o 
  -2   6   3     6619.94     6312.52    254.59 o 
  -1   6   3    29405.62    29130.25    662.36 o 
   0   6   3        2.12       95.85     62.99 o 
   1   6   3    17307.20    17606.84    500.04 o 
   2   6   3    39717.11    38138.59   1175.90 o 
   3   6   3     2458.37     2567.08    157.28 o 
   4   6   3    20950.23    20468.51    567.42 o 
   5   6   3     5596.31     5841.53    332.21 o 
   6   6   3    57591.79    58240.87   1770.06 o 
   7   6   3     6230.66     5848.85    366.78 o 
   8   6   3    10898.08     9979.76    622.07 o 
   9   6   3     1022.30     1148.91    195.15 o 
  10   6   3    11055.61    10981.05    488.09 o 
  11   6   3    11360.92    12135.65    668.77 o 
 -11   7   3    12120.30    12798.73    547.82 o 
 -10   7   3     4456.27     4394.64    297.87 o 
  -9   7   3     3101.40     3265.02    357.17 o 
  -8   7   3     8599.25     9106.43    505.75 o 
  -7   7   3     3197.30     3281.16    350.70 o 
  -6   7   3      136.92      350.83    157.05 o 
  -5   7   3    32011.27    31457.32   1061.01 o 
  -4   7   3    80649.29    82413.95   2924.39 o 
  -3   7   3     1402.30     1324.64    146.60 o 
  -2   7   3    11398.54    10476.17    498.41 o 
  -1   7   3    64768.45    63868.84   1336.36 o 
   0   7   3   119401.45   115696.54   2306.11 o 
   1   7   3     3615.11     3602.06    204.63 o 
   2   7   3     5483.81     5809.62    253.58 o 
   3   7   3    13954.98    13812.47    441.00 o 
   4   7   3    45329.09    45107.54   1132.81 o 
   5   7   3     7816.23     7447.67    408.34 o 
   6   7   3     4960.79     4932.29    348.96 o 
   7   7   3     2025.91     2142.80    264.84 o 
   8   7   3       64.55      226.10    177.15 o 
   9   7   3      218.90      305.74    173.04 o 
  10   7   3    20593.63    20012.14    845.77 o 
 -10   8   3      409.19      497.35    234.53 o 
  -9   8   3     3768.52     4158.97    417.55 o 
  -8   8   3    10428.28    10473.60    575.16 o 
  -7   8   3    14577.58    15446.99    694.08 o 
  -6   8   3      861.27     1209.51    276.04 o 
  -5   8   3       65.04      137.76    105.63 o 
  -4   8   3      368.27      676.83    134.64 o 
  -3   8   3     1168.31     1129.07    150.40 o 
  -2   8   3     3996.53     4173.68    240.79 o 
  -1   8   3     9573.29     9259.57    311.25 o 
   0   8   3    14301.68    14963.45    424.12 o 
   1   8   3    20452.83    19625.50    587.35 o 
   2   8   3     7430.18     7249.91    306.86 o 
   3   8   3      879.27      863.58    174.18 o 
   4   8   3    36194.99    35506.15    952.25 o 
   5   8   3     1233.86     1225.16    209.81 o 
   6   8   3     4141.38     4140.10    406.47 o 
   7   8   3     6145.23     5958.35    422.71 o 
   8   8   3    19484.36    19294.97    822.98 o 
   9   8   3      920.54      885.70    256.07 o 
  10   8   3     1539.02     1781.81    322.88 o 
  -9   9   3      253.45       49.05    600.14 o 
  -8   9   3     7602.69     9503.74    583.23 o 
  -7   9   3    26214.50    25393.72   1011.01 o 
  -6   9   3    34658.17    34988.92   1613.28 o 
  -5   9   3      571.53      635.39    151.92 o 
  -4   9   3      759.85      989.51    162.85 o 
  -3   9   3    27581.83    26681.09    778.11 o 
  -2   9   3    11847.82    11310.22    451.75 o 
  -1   9   3    12721.31    13264.40    510.98 o 
   0   9   3     4627.18     4594.84    235.66 o 
   1   9   3     1695.18     1703.56    219.49 o 
   2   9   3     3115.92     3452.85    238.76 o 
   3   9   3    35298.21    33757.13   1159.83 o 
   4   9   3      998.14     1040.91    215.91 o 
   5   9   3     1281.10     1420.00    254.51 o 
   6   9   3     2090.48     2350.86    411.37 o 
   7   9   3    25530.51    26818.48   1050.26 o 
   8   9   3       11.75      323.71    224.28 o 
   9   9   3      523.42      394.98    247.24 o 
  -8  10   3     7007.33     7821.99    577.04 o 
  -7  10   3     9640.27    10982.66    639.23 o 
  -6  10   3     2721.57     2911.00    360.00 o 
  -5  10   3     4884.88     4882.80    417.51 o 
  -4  10   3    15769.71    15902.75    570.84 o 
  -3  10   3     9118.88     8903.61    398.17 o 
  -2  10   3     8328.43     8204.95    601.80 o 
  -1  10   3    11114.04    11257.10    451.02 o 
   0  10   3      872.99      853.63    143.26 o 
   1  10   3     1882.63     1849.61    209.60 o 
   2  10   3      280.97      310.92    135.62 o 
   3  10   3     1939.94     1969.10    273.78 o 
   4  10   3     6123.99     6202.92    446.04 o 
   5  10   3      180.43      104.24    183.51 o 
   6  10   3        6.55       75.28    274.87 o 
   7  10   3      377.75      592.87    251.81 o 
   8  10   3     3418.59     3383.62    418.57 o 
  -7  11   3     7140.46     8824.74    908.61 o 
  -6  11   3      443.63      314.24    234.92 o 
  -5  11   3      586.43      868.54    263.80 o 
  -4  11   3       61.13      197.65    198.71 o 
  -3  11   3    31994.56    33250.11    982.36 o 
  -2  11   3     5944.11     6058.79    354.65 o 
  -1  11   3      229.05      339.66    173.11 o 
   0  11   3     1344.00     1642.33    223.27 o 
   1  11   3    22087.13    22542.92   1011.61 o 
   2  11   3     6600.17     6742.59    467.18 o 
   3  11   3     1608.78     1676.03    280.33 o 
   4  11   3      238.01      496.54    222.37 o 
   5  11   3     9483.84     9453.33    583.21 o 
   6  11   3       26.48      360.05    249.24 o 
  -5  12   3     5968.49     5876.31    715.87 o 
  -4  12   3      836.61     1240.68    283.79 o 
  -3  12   3      807.86      873.20    193.47 o 
  -2  12   3      291.82      431.09    168.81 o 
  -1  12   3      408.21      516.57    167.12 o 
   0  12   3      786.67      986.39    239.78 o 
   1  12   3      160.80      200.69    159.71 o 
   2  12   3     2581.82     3086.57    356.59 o 
   3  12   3     1473.56     1287.07    278.01 o 
   4  12   3       12.15      -10.60    201.01 o 
  -2  13   3       57.71      275.66    181.33 o 
  -1  13   3     9144.79     9604.50    602.09 o 
   0  13   3        1.01        3.49    192.86 o 
   1  13   3     3431.90     2923.69    527.34 o 
 -12   0   4      148.23      184.33    298.67 o 
 -10   0   4    29924.44    30488.04   1508.28 o 
  -8   0   4    35913.35    36696.54   1157.00 o 
  -6   0   4    15186.00    15883.31    707.47 o 
  -4   0   4   235505.70   208400.66   5621.03 o 
  -2   0   4   165933.78   151620.91   4072.35 o 
   0   0   4   335272.75   262979.34   4989.44 o 
   2   0   4    17956.10    19335.33    457.00 o 
   4   0   4    10448.90    10165.71    287.57 o 
   6   0   4     6408.59     6535.80    187.06 o 
   8   0   4     4692.93     4341.44    451.27 o 
  10   0   4      477.00      475.07    305.67 o 
  12   0   4     8292.99     7730.86    747.14 o 
 -13   1   4    11056.77    12040.56    896.01 o 
 -12   1   4    14826.39    15069.44    707.98 o 
 -11   1   4      871.04     1220.34    246.71 o 
 -10   1   4    41110.40    42634.57   1121.67 o 
  -9   1   4     4461.44     4464.33    282.90 o 
  -8   1   4    51840.68    52333.19   1293.44 o 
  -7   1   4    43012.93    43360.98   1080.04 o 
  -6   1   4    75507.45    75290.70   1207.77 o 
  -5   1   4    11649.77    11886.37    270.37 o 
  -4   1   4    24100.15    24755.12    470.32 o 
  -3   1   4   201986.33   200605.45   3698.65 o 
  -2   1   4    17508.34    19527.11    357.75 o 
  -1   1   4     8722.51     9904.24    219.48 o 
   1   1   4   140515.67   138486.20   2772.78 o 
   2   1   4    34090.63    36975.07    660.45 o 
   3   1   4     4111.10     4279.40    117.06 o 
   4   1   4    32822.06    32834.37    555.55 o 
   5   1   4    39753.38    39769.94    674.13 o 
   6   1   4    22932.18    22540.32    420.23 o 
   7   1   4    57116.72    57233.99   1027.14 o 
   8   1   4    12762.62    12153.70    541.31 o 
   9   1   4     6241.32     5991.89    417.20 o 
  10   1   4     1041.82     1070.15    234.10 o 
  11   1   4    21486.96    22595.82   1086.41 o 
  12   1   4      985.47     1268.09    305.83 o 
 -12   2   4     8424.05     8481.63    528.23 o 
 -11   2   4    42035.03    42851.21   1430.55 o 
 -10   2   4    13174.88    13445.46    597.00 o 
  -9   2   4    54742.99    53079.39   1335.44 o 
  -8   2   4     5427.11     5506.94    199.98 o 
  -7   2   4   123337.39   118688.20   2046.08 o 
  -6   2   4    25273.21    26332.42    589.26 o 
  -5   2   4    46510.71    48188.64   1109.13 o 
  -4   2   4     6362.59     6881.25    231.91 o 
  -3   2   4    14146.19    14560.10    387.82 o 
  -2   2   4    37785.14    39825.67    925.20 o 
  -1   2   4    13543.18    13983.32    466.81 o 
   0   2   4     1115.03     1815.80    219.99 o 
   1   2   4    71279.93    72263.11   1505.93 o 
   2   2   4    33540.32    34544.25    697.38 o 
   3   2   4    65564.00    68029.70   1344.71 o 
   4   2   4      475.18      520.57     40.53 o 
   5   2   4    62663.58    62908.24   1121.24 o 
   6   2   4     2971.46     3002.75    153.09 o 
   7   2   4    14046.37    13768.04    444.36 o 
   8   2   4     1920.50     2048.43    179.37 o 
   9   2   4     6786.96     6694.79    449.64 o 
  10   2   4      880.18     1242.34    234.88 o 
  11   2   4        4.21      -88.90    184.79 o 
  12   2   4     2189.84     2195.87    343.33 o 
 -12   3   4     1499.52     1817.79    309.86 o 
 -11   3   4    11862.07    11499.24    590.27 o 
 -10   3   4    11266.58    10830.72    434.86 o 
  -9   3   4     9495.14     9700.41    427.72 o 
  -8   3   4     4505.74     4500.39    186.41 o 
  -7   3   4     1851.58     2079.79    132.99 o 
  -6   3   4    22022.87    21999.50    799.51 o 
  -5   3   4   108845.34   111371.65   3103.73 o 
  -4   3   4       89.51      657.65     81.53 o 
  -3   3   4    54124.50    54668.71   1264.65 o 
  -2   3   4     2274.07     2181.06    110.04 o 
  -1   3   4   308161.94   267560.13   7306.13 o 
   0   3   4    90035.55    89145.77   1730.97 o 
   1   3   4    25294.17    27486.88    658.51 o 
   2   3   4    12488.00    12610.64    328.40 o 
   3   3   4   109156.09   106391.52   2369.36 o 
   4   3   4    58281.16    63044.78   1244.84 o 
   5   3   4    15733.96    15795.34    359.30 o 
   6   3   4      799.80      785.45     83.74 o 
   7   3   4    30082.99    29066.65    786.07 o 
   8   3   4     1230.15     1459.33    170.34 o 
   9   3   4    28775.42    29838.76   2085.32 o 
  10   3   4     3402.33     3513.59    495.60 o 
  11   3   4     5705.37     4986.86    422.97 o 
  12   3   4     1115.35     1639.37    304.91 o 
 -12   4   4    29965.26    28870.52   1117.33 o 
 -11   4   4      971.22     1227.02    199.20 o 
 -10   4   4      666.43      494.18    132.12 o 
  -9   4   4    29338.00    27855.19    680.80 o 
  -8   4   4     2877.09     2722.94    189.05 o 
  -7   4   4      428.50      653.73    116.94 o 
  -6   4   4    63932.80    62724.99   1498.55 o 
  -5   4   4    21008.83    20252.75    691.87 o 
  -4   4   4    43944.73    42778.58   1034.11 o 
  -3   4   4      359.54      414.75     71.94 o 
  -2   4   4   181821.56   168668.56   3748.42 o 
  -1   4   4     7825.70     8081.84    229.01 o 
   0   4   4    48970.75    50061.19   1017.07 o 
   1   4   4       54.61      106.33     82.37 o 
   2   4   4    78094.13    79318.77   1796.85 o 
   3   4   4     1928.14     2192.90    112.75 o 
   4   4   4     1512.17     1719.07    104.66 o 
   5   4   4     3125.87     3338.67    142.87 o 
   6   4   4     3912.42     4131.54    265.89 o 
   7   4   4    13747.56    13079.94    446.80 o 
   8   4   4     2700.10     2547.89    212.80 o 
   9   4   4     8944.85     8862.83    387.55 o 
  10   4   4    10275.85    10577.00    694.17 o 
  11   4   4     6774.58     6703.85    488.66 o 
  12   4   4      700.87     1291.58    289.10 o 
 -12   5   4    14755.73    11985.50    925.41 o 
 -11   5   4     4370.87     4624.08    278.42 o 
 -10   5   4    22870.63    22136.40    615.92 o 
  -9   5   4      395.83      702.55    146.38 o 
  -8   5   4    59399.79    58122.65   2338.72 o 
  -7   5   4     1781.61     2008.35    226.87 o 
  -6   5   4    15637.14    15485.60    480.66 o 
  -5   5   4    17179.51    15364.86    572.89 o 
  -4   5   4    65225.01    61625.44   3497.25 o 
  -3   5   4       30.66       53.47     60.82 o 
  -2   5   4     5318.09     5314.48    263.76 o 
  -1   5   4    37462.73    37455.54    803.03 o 
   0   5   4       66.94      179.49     61.43 o 
   1   5   4    20433.23    18886.86    508.30 o 
   2   5   4    72757.59    69669.27   1610.39 o 
   3   5   4     6687.95     6631.76    231.17 o 
   4   5   4     8734.08     8657.22    281.94 o 
   5   5   4    95847.20    96212.21   2725.71 o 
   6   5   4    56290.27    56312.79   2113.78 o 
   7   5   4      900.65     1596.79    211.32 o 
   8   5   4     1904.57     1928.34    201.04 o 
   9   5   4    38143.32    36493.26   1023.79 o 
  10   5   4     8125.69     8108.25    518.90 o 
  11   5   4     1089.85      912.73    262.97 o 
 -11   6   4      336.39      451.66    165.67 o 
 -10   6   4     3632.43     3873.84    265.59 o 
  -9   6   4    43220.14    42302.86   1181.16 o 
  -8   6   4    14280.93    13870.82    626.76 o 
  -7   6   4     3500.91     3614.95    303.93 o 
  -6   6   4      726.46      829.46    129.79 o 
  -5   6   4    38911.47    37272.92    963.76 o 
  -4   6   4    48160.93    47665.02   1176.52 o 
  -3   6   4     6272.69     6111.92    251.06 o 
  -2   6   4     2344.27     2147.70    158.46 o 
  -1   6   4     3019.60     2856.52    190.69 o 
   0   6   4    68962.52    66844.80   1371.50 o 
   1   6   4    56187.10    53446.91   1284.75 o 
   2   6   4    19301.30    16132.83    585.99 o 
   3   6   4    37729.89    37200.64    928.20 o 
   4   6   4    37211.80    36809.34   1198.23 o 
   5   6   4    18135.15    18138.53    673.48 o 
   6   6   4    17790.90    16857.71    660.46 o 
   7   6   4     6878.81     7401.64    402.06 o 
   8   6   4     2427.77     2600.01    282.30 o 
   9   6   4      520.33      676.54    170.63 o 
  10   6   4     2846.87     3438.06    503.30 o 
  11   6   4     1356.41     1502.51    450.80 o 
 -11   7   4     1911.04     2118.25    277.21 o 
 -10   7   4      813.71     1038.14    192.84 o 
  -9   7   4      173.23      305.20    201.63 o 
  -8   7   4     2939.20     3317.77    335.74 o 
  -7   7   4    15792.10    15796.08    674.84 o 
  -6   7   4     2682.20     2659.08    204.52 o 
  -5   7   4    10689.21    11005.63    397.58 o 
  -4   7   4     5800.10     5617.86    387.53 o 
  -3   7   4    70227.95    70579.73   1694.42 o 
  -2   7   4    45458.29    44541.16   1118.84 o 
  -1   7   4    13190.15    13089.99    373.81 o 
   0   7   4     3817.40     3635.34    198.71 o 
   1   7   4    62180.97    61872.88   1491.01 o 
   2   7   4    39987.46    37649.37   1575.25 o 
   3   7   4      141.12      358.05     98.30 o 
   4   7   4     2108.16     2173.65    169.04 o 
   5   7   4    13797.26    13423.61    565.06 o 
   6   7   4     5620.00     5526.04    362.22 o 
   7   7   4    15177.81    15206.65    653.70 o 
   8   7   4    22444.56    22340.50    872.48 o 
   9   7   4      386.01      589.29    187.92 o 
  10   7   4     3453.17     3687.38    440.91 o 
 -10   8   4     8034.59     8518.50    538.89 o 
  -9   8   4       31.43      -89.55    203.77 o 
  -8   8   4     3484.60     3843.03    378.79 o 
  -7   8   4    40189.58    39175.05   1345.20 o 
  -6   8   4       21.54      391.03    175.90 o 
  -5   8   4      260.73      227.42    107.24 o 
  -4   8   4    29148.56    27893.54    793.97 o 
  -3   8   4    13883.42    13998.43    474.05 o 
  -2   8   4     1506.53     1623.65    166.46 o 
  -1   8   4      493.73      517.48    103.40 o 
   0   8   4     9392.17     9221.99    310.06 o 
   1   8   4      750.54      984.69    135.19 o 
   2   8   4      214.55      422.15    105.47 o 
   3   8   4     1342.88     1277.93    154.50 o 
   4   8   4     5347.36     4925.00    451.04 o 
   5   8   4     6820.81     6338.75    479.97 o 
   6   8   4    14913.12    14182.37    786.34 o 
   7   8   4     8660.41     8494.73    485.08 o 
   8   8   4    17177.50    16640.94    750.57 o 
   9   8   4    16603.14    16444.00    770.40 o 
  10   8   4     3172.19     3200.43    540.87 o 
  -9   9   4      920.52     1115.41    300.52 o 
  -8   9   4     3346.48     3776.85    411.99 o 
  -7   9   4       32.32      210.49    209.89 o 
  -6   9   4    28422.71    29487.64   1101.32 o 
  -5   9   4     1029.87     1304.57    184.77 o 
  -4   9   4      553.38      700.21    152.97 o 
  -3   9   4     2589.59     2592.48    218.98 o 
  -2   9   4    14072.15    13792.20    485.27 o 
  -1   9   4    10041.09    10107.85    347.74 o 
   0   9   4    36001.82    35461.92    839.91 o 
   1   9   4      432.69      390.77    121.18 o 
   2   9   4     1320.71     1305.24    167.53 o 
   3   9   4    39633.61    37783.86   1268.30 o 
   4   9   4    35061.05    35870.66   1689.81 o 
   5   9   4    12401.85    12301.20    606.76 o 
   6   9   4      905.85     1006.58    233.76 o 
   7   9   4    29576.61    29824.96   1132.79 o 
   8   9   4    10555.22    10282.66    734.77 o 
   9   9   4     3078.78     3435.06    408.96 o 
  -8  10   4      124.38      310.85    261.59 o 
  -7  10   4    12073.22    12904.05    695.54 o 
  -6  10   4     5714.44     5614.69    569.34 o 
  -5  10   4     6707.65     6885.56    482.92 o 
  -4  10   4     1136.41     1294.98    238.92 o 
  -3  10   4      592.22      669.96    159.56 o 
  -2  10   4     9273.63     9315.50    399.76 o 
  -1  10   4    20764.58    21105.26    677.14 o 
   0  10   4     7331.19     7390.73    406.23 o 
   1  10   4     5850.02     6341.44    334.06 o 
   2  10   4    11395.70    10975.92    444.83 o 
   3  10   4     9469.48     8637.51    481.77 o 
   4  10   4     6861.34     6913.49    462.80 o 
   5  10   4     3497.27     3527.02    430.04 o 
   6  10   4     2454.21     2309.78    334.98 o 
   7  10   4     1079.20     1197.84    303.11 o 
   8  10   4     2827.14     3195.29    560.00 o 
  -7  11   4      194.41      934.74    449.40 o 
  -6  11   4     1056.72     1259.61    298.83 o 
  -5  11   4     5746.93     5871.12    479.13 o 
  -4  11   4    13920.25    14062.57    555.55 o 
  -3  11   4     1526.71     1714.23    278.91 o 
  -2  11   4      746.53      850.44    175.45 o 
  -1  11   4     5670.67     5861.59    360.28 o 
   0  11   4    27395.93    27556.21    848.11 o 
   1  11   4       52.08       85.12    151.41 o 
   2  11   4     1623.34     1752.98    219.55 o 
   3  11   4       45.85       86.66    170.85 o 
   4  11   4    10577.74    10385.17   1010.11 o 
   5  11   4     4312.48     4399.41    431.37 o 
   6  11   4    13634.56    14654.26    765.78 o 
  -5  12   4     6993.63     7474.66    783.07 o 
  -4  12   4       90.42      371.97    266.00 o 
  -3  12   4     1620.17     1896.03    250.92 o 
  -2  12   4      246.81      383.69    173.27 o 
  -1  12   4     3394.45     3503.20    302.07 o 
   0  12   4      470.62      582.63    222.72 o 
   1  12   4      374.01      904.20    197.67 o 
   2  12   4     6611.33     6603.63    485.57 o 
   3  12   4       21.89      133.55    198.33 o 
   4  12   4     7638.85     7613.92    546.62 o 
  -2  13   4     7169.05     7230.65    435.38 o 
  -1  13   4      461.22      740.65    241.19 o 
   0  13   4      568.92      614.57    248.56 o 
   1  13   4     3633.06     4232.23    607.14 o 
 -13   0   5    43201.75    39483.12   1955.35 o 
 -11   0   5     2946.43     3264.83    480.20 o 
  -9   0   5     9012.98     8955.12    416.75 o 
  -7   0   5    67870.05    71602.20   2933.26 o 
  -5   0   5      681.90      928.75    256.20 o 
  -3   0   5    99515.98    94295.11   2577.79 o 
  -1   0   5     8555.52     9254.07    424.67 o 
   1   0   5    79458.41    79723.39   2164.66 o 
   3   0   5    28919.50    29424.96    822.55 o 
   5   0   5    12218.54    12209.02    350.23 o 
   7   0   5      905.56     1052.37    129.91 o 
   9   0   5    21060.74    23281.72   1245.08 o 
  11   0   5    12216.38    12343.43    888.54 o 
 -13   1   5     6634.24     6465.72    693.01 o 
 -12   1   5      892.38     1158.61    292.84 o 
 -11   1   5    15428.17    15039.42    667.67 o 
 -10   1   5      215.37      259.88    126.38 o 
  -9   1   5    17944.73    17915.74    559.73 o 
  -8   1   5      741.36     1182.36    252.20 o 
  -7   1   5    30204.33    29459.63    672.59 o 
  -6   1   5    34907.32    35379.95    769.19 o 
  -5   1   5     9944.40     9969.94    238.72 o 
  -4   1   5     5243.12     5300.65    150.82 o 
  -3   1   5     1209.86     1579.10     85.27 o 
  -2   1   5    10704.23    11181.62    220.95 o 
  -1   1   5    21310.76    22531.37    448.43 o 
   1   1   5      210.40      492.25    125.13 o 
   2   1   5    15499.17    16838.54    322.60 o 
   3   1   5     1664.97     1881.30     88.98 o 
   4   1   5    23502.57    23293.39    407.07 o 
   5   1   5     3137.49     3253.15    105.05 o 
   6   1   5    19753.82    19009.21    364.72 o 
   7   1   5    13695.68    13747.04    289.40 o 
   8   1   5     9536.40     9733.84    468.91 o 
   9   1   5     2886.03     2917.79    291.02 o 
  10   1   5    38034.55    36944.77   2102.58 o 
  11   1   5     1113.45     1017.46    255.88 o 
  12   1   5      687.86      651.86    245.75 o 
 -12   2   5    12890.25    12410.74    675.97 o 
 -11   2   5    23234.81    23107.79    898.16 o 
 -10   2   5    41759.19    40448.03   1078.86 o 
  -9   2   5     9013.19     9402.26    319.90 o 
  -8   2   5    21378.74    18627.50    851.10 o 
  -7   2   5    41002.55    40409.53    858.81 o 
  -6   2   5    33985.31    34608.19    664.85 o 
  -5   2   5    35865.86    38833.79    804.46 o 
  -4   2   5      281.13      412.68     86.46 o 
  -3   2   5     5689.95     5734.79    199.01 o 
  -2   2   5     5229.89     5620.44    155.40 o 
  -1   2   5    53629.34    54823.94   1078.96 o 
   0   2   5    13738.68    14088.02    282.18 o 
   1   2   5    13963.03    14203.28    317.00 o 
   2   2   5    17279.01    17943.33    387.11 o 
   3   2   5    68665.09    69915.16   1382.91 o 
   4   2   5     4804.13     5224.63    198.68 o 
   5   2   5      685.63      898.48     76.68 o 
   6   2   5    14144.75    14093.22    359.50 o 
   7   2   5    30527.61    30245.06    685.39 o 
   8   2   5     9476.95     9708.63    443.29 o 
   9   2   5       45.63      209.14    164.89 o 
  10   2   5     6261.97     6244.70    436.23 o 
  11   2   5     3031.24     2758.82    340.17 o 
  12   2   5      248.19      321.61    359.10 o 
 -12   3   5     9611.22     8736.82    544.37 o 
 -11   3   5     7351.31     7151.85    368.15 o 
 -10   3   5     2285.12     2662.14    236.17 o 
  -9   3   5     6234.63     5870.69    254.26 o 
  -8   3   5       37.31      145.52     81.34 o 
  -7   3   5     3190.19     3045.27    154.02 o 
  -6   3   5     2150.25     2029.71    281.74 o 
  -5   3   5      923.70     1101.84    111.97 o 
  -4   3   5    32999.93    34516.55    846.76 o 
  -3   3   5    28426.25    28970.09    710.19 o 
  -2   3   5      533.17      952.80    129.98 o 
  -1   3   5    27337.05    28647.55    605.61 o 
   0   3   5    43300.71    43511.85    993.17 o 
   1   3   5    35774.44    35901.25    745.07 o 
   2   3   5     3324.88     3532.73    433.26 o 
   3   3   5     4325.59     4478.97    142.24 o 
   4   3   5    26065.35    26787.26    562.66 o 
   5   3   5      273.05      332.40     67.68 o 
   6   3   5     4327.89     4358.89    169.84 o 
   7   3   5    14372.07    13648.52    448.33 o 
   8   3   5    54096.42    54841.25   1372.21 o 
   9   3   5      571.39      845.83    205.20 o 
  10   3   5        2.10      187.69    173.74 o 
  11   3   5     6882.72     7190.74    809.44 o 
  12   3   5    36433.29    37135.44   2763.85 o 
 -12   4   5     3225.05     3507.58    546.24 o 
 -11   4   5    15538.43    14869.42    594.99 o 
 -10   4   5      177.67      172.48    131.33 o 
  -9   4   5    29948.30    27154.73    748.69 o 
  -8   4   5    26460.25    25239.24    554.88 o 
  -7   4   5     1481.92     1558.69    159.57 o 
  -6   4   5     2529.04     2685.36    230.73 o 
  -5   4   5    82715.35    83591.73   2348.04 o 
  -4   4   5    85853.16    85534.59   1964.54 o 
  -3   4   5     5038.93     4943.11    194.34 o 
  -2   4   5    11725.12    12138.43    605.45 o 
  -1   4   5    68614.23    69248.60   1383.15 o 
   0   4   5    61729.45    63509.13   1564.72 o 
   1   4   5    31557.23    30969.64    932.65 o 
   2   4   5     3965.54     4189.43    159.81 o 
   3   4   5      562.52      625.42     80.65 o 
   4   4   5     7195.55     7049.71    226.48 o 
   5   4   5    25573.29    26316.08    674.99 o 
   6   4   5      125.52      270.96     75.52 o 
   7   4   5     2177.46     2370.89    195.29 o 
   8   4   5        1.24       95.56    110.72 o 
   9   4   5      183.85      487.31    145.14 o 
  10   4   5     2238.48     2187.59    303.41 o 
  11   4   5    14421.29    13451.76   1808.81 o 
 -12   5   5      181.57      329.00    348.14 o 
 -11   5   5     6231.30     6224.02    315.33 o 
 -10   5   5     6026.68     5331.69    280.74 o 
  -9   5   5    17969.45    18136.77    521.06 o 
  -8   5   5    11755.79    11799.82    550.55 o 
  -7   5   5    25986.05    26710.94    749.46 o 
  -6   5   5    11293.46    10416.35    460.10 o 
  -5   5   5    10882.93    10703.84    410.76 o 
  -4   5   5    24125.76    24007.22    642.51 o 
  -3   5   5     9737.04    10122.35    329.46 o 
  -2   5   5     3388.25     3581.14    175.44 o 
  -1   5   5     3054.68     3027.47    184.29 o 
   0   5   5       20.55      246.46    132.43 o 
   1   5   5    21627.08    22260.12    726.44 o 
   2   5   5    93936.03    90810.73   2069.98 o 
   3   5   5     4597.05     4434.57    180.90 o 
   4   5   5     6622.91     7092.12    321.11 o 
   5   5   5    15558.37    15091.39    566.15 o 
   6   5   5    53738.98    52962.84   1602.92 o 
   7   5   5      249.17      152.43    128.68 o 
   8   5   5      934.69     1072.58    167.51 o 
   9   5   5     8944.85     8762.77    391.86 o 
  10   5   5     9995.06     8461.46    524.31 o 
  11   5   5      682.68      435.09    240.43 o 
 -11   6   5       25.33       26.12    145.64 o 
 -10   6   5      830.77      992.05    179.41 o 
  -9   6   5    19770.42    18977.72    551.62 o 
  -8   6   5    20026.64    20551.32    813.81 o 
  -7   6   5     2057.18     2105.03    193.86 o 
  -6   6   5    10620.03     9913.51    463.19 o 
  -5   6   5    31765.73    31634.37    843.77 o 
  -4   6   5     1279.20     1359.34    143.42 o 
  -3   6   5    19617.58    19690.03    562.39 o 
  -2   6   5    56427.11    56771.91   1367.40 o 
  -1   6   5      814.39      949.05    102.09 o 
   0   6   5     5490.05     5839.52    213.84 o 
   1   6   5    78832.59    78148.31   2033.74 o 
   2   6   5    27794.60    26527.51    698.31 o 
   3   6   5     6926.77     7097.89    262.70 o 
   4   6   5     5103.21     5338.71    224.09 o 
   5   6   5    35373.89    35609.01   1726.21 o 
   6   6   5     3022.20     3350.99    276.57 o 
   7   6   5     5526.55     6110.62    387.10 o 
   8   6   5    11567.95    10921.37    521.74 o 
   9   6   5    14438.89    14899.97    559.29 o 
  10   6   5     8355.60     7631.77    530.89 o 
  11   6   5     3921.91     4141.35    441.37 o 
 -11   7   5      140.20      178.48    240.51 o 
 -10   7   5     1291.17     1489.66    210.14 o 
  -9   7   5      432.27      421.01    216.36 o 
  -8   7   5     1218.42     1551.61    263.32 o 
  -7   7   5     3877.69     3549.93    324.53 o 
  -6   7   5     2049.96     2012.04    414.30 o 
  -5   7   5    29122.11    28221.71    785.27 o 
  -4   7   5     1604.25     1828.31    169.98 o 
  -3   7   5    20380.41    20347.01    600.47 o 
  -2   7   5     5346.82     5371.15    249.68 o 
  -1   7   5    99561.78    97767.77   1974.24 o 
   0   7   5     2801.82     2614.01    266.74 o 
   1   7   5     8899.58     9342.07    338.07 o 
   2   7   5    12924.20    12079.26    499.83 o 
   3   7   5    34808.83    35106.34    909.96 o 
   4   7   5    11830.43    11623.83    499.82 o 
   5   7   5     9579.65    10214.25    475.80 o 
   6   7   5     6944.14     7174.90    402.82 o 
   7   7   5      255.48      229.49    159.69 o 
   8   7   5      689.48      948.45    284.44 o 
   9   7   5    28869.84    28431.37    894.51 o 
  10   7   5    13365.38    14646.06    742.46 o 
 -10   8   5    13256.13    14357.27    523.27 o 
  -9   8   5     1278.29     1526.21    298.79 o 
  -8   8   5      289.38      377.33    200.71 o 
  -7   8   5    37035.26    37524.14   1299.94 o 
  -6   8   5    48533.18    45540.84   2670.28 o 
  -5   8   5     2075.04     2380.99    213.54 o 
  -4   8   5      308.78      344.38    118.30 o 
  -3   8   5    31005.22    31058.53    854.85 o 
  -2   8   5    63454.50    61187.07   1509.70 o 
  -1   8   5     8445.05     8607.15    407.85 o 
   0   8   5       42.38      236.59     90.23 o 
   1   8   5     1159.24     1591.16    234.66 o 
   2   8   5    35541.81    31650.76    942.82 o 
   3   8   5    39570.21    38854.43   1020.02 o 
   4   8   5       38.46      464.49    169.25 o 
   5   8   5    10399.87    10229.17    508.92 o 
   6   8   5      526.09      519.28    185.60 o 
   7   8   5    11217.14    11855.70    590.37 o 
   8   8   5     2622.19     2840.36    344.59 o 
   9   8   5      748.40      915.92    214.03 o 
  10   8   5     1199.81     1385.54    404.14 o 
  -9   9   5     1541.61     1550.43    480.44 o 
  -8   9   5    16118.29    16180.77    780.47 o 
  -7   9   5      956.01     1215.50    273.00 o 
  -6   9   5     8913.47     8699.72    556.04 o 
  -5   9   5      387.71      272.12    135.91 o 
  -4   9   5     1898.88     1918.57    206.21 o 
  -3   9   5     3243.07     3130.09    236.89 o 
  -2   9   5      136.84      352.10    120.57 o 
  -1   9   5      916.27     1058.32    135.43 o 
   0   9   5    20020.84    20181.49    547.01 o 
   1   9   5    15620.69    15766.89    527.47 o 
   2   9   5    18357.25    17861.17    570.95 o 
   3   9   5     7152.22     7337.09    515.20 o 
   4   9   5    64392.41    62011.84   1938.47 o 
   5   9   5     8082.05     8471.59    486.80 o 
   6   9   5    13327.74    12766.37    627.46 o 
   7   9   5    16126.05    17056.18    778.87 o 
   8   9   5    25418.35    25829.35   1049.21 o 
   9   9   5      823.19      655.67    337.87 o 
  -8  10   5     8003.38     8931.56    752.51 o 
  -7  10   5     4418.34     4856.88    461.08 o 
  -6  10   5      350.76      264.43    218.95 o 
  -5  10   5      315.39      578.79    216.18 o 
  -4  10   5    57641.95    59254.30   1535.50 o 
  -3  10   5     1972.09     2196.06    228.55 o 
  -2  10   5     5460.68     5113.11    303.64 o 
  -1  10   5    11348.68    11728.60    459.01 o 
   0  10   5    70208.25    69432.63   1740.06 o 
   1  10   5      591.95      496.88    146.83 o 
   2  10   5      385.04      371.78    137.51 o 
   3  10   5    12233.49    11583.98    577.48 o 
   4  10   5     5892.73     5456.03    418.26 o 
   5  10   5     5639.76     5168.35    532.00 o 
   6  10   5     6540.35     6756.46    497.26 o 
   7  10   5     5713.09     6067.65    499.69 o 
   8  10   5     4244.24     4927.57    650.54 o 
  -7  11   5     3845.73     4334.43    700.94 o 
  -6  11   5     3539.79     3923.11    428.13 o 
  -5  11   5    10548.95    10729.13    612.92 o 
  -4  11   5     1423.33     1570.24    225.52 o 
  -3  11   5    38577.74    39659.75   1123.35 o 
  -2  11   5      155.25       93.75    187.99 o 
  -1  11   5    14340.18    14444.19    547.36 o 
   0  11   5      369.13      358.79    160.47 o 
   1  11   5    44131.53    44262.56   1813.54 o 
   2  11   5     9222.53     9581.19    533.20 o 
   3  11   5      104.10      146.37    178.17 o 
   4  11   5     1345.48     1751.63    297.29 o 
   5  11   5     6125.68     6129.58    514.27 o 
   6  11   5     7261.69     6807.08    535.79 o 
  -5  12   5    10532.86    10232.21    901.14 o 
  -4  12   5    14844.87    14612.17    736.86 o 
  -3  12   5       60.95      169.31    156.21 o 
  -2  12   5      820.10     1070.95    203.82 o 
  -1  12   5      342.16      491.62    205.10 o 
   0  12   5    11813.97    11811.90    507.09 o 
   1  12   5    12042.22    12221.61    521.86 o 
   2  12   5      773.93     1193.72    258.22 o 
   3  12   5    18479.77    18163.90    945.47 o 
   4  12   5     3278.42     3705.53    413.69 o 
  -1  13   5    16188.61    16725.78    811.23 o 
   0  13   5     2121.29     2043.53    323.98 o 
 -12   0   6     7749.70     7077.06    668.74 o 
 -10   0   6    22636.51    23749.15    926.81 o 
  -8   0   6    27451.39    27716.04   1050.01 o 
  -6   0   6     3813.36     3437.94    260.64 o 
  -4   0   6   158853.36   147083.91   4001.37 o 
  -2   0   6    31148.16    31933.13   1261.88 o 
   0   0   6   287451.31   248190.34   5426.38 o 
   2   0   6     5014.33     4959.49    146.80 o 
   4   0   6    74725.28    74587.29   1687.31 o 
   6   0   6    57540.61    54132.12   1055.16 o 
   8   0   6     5473.66     4977.46    315.46 o 
  10   0   6   108931.69   110735.75   4590.17 o 
  12   0   6    17197.18    16001.20   1047.68 o 
 -13   1   6     4839.69     5113.31    630.94 o 
 -12   1   6        1.59      314.32    218.96 o 
 -11   1   6     8469.60     7438.80    454.54 o 
 -10   1   6       50.62      133.41    127.77 o 
  -9   1   6      181.24      443.69    104.29 o 
  -8   1   6     2475.61     2868.03    171.49 o 
  -7   1   6      149.14      361.77     95.46 o 
  -6   1   6     5300.82     6261.55    334.30 o 
  -5   1   6    10980.00    11701.75    308.94 o 
  -4   1   6      389.22      569.96     56.93 o 
  -3   1   6    18134.21    19560.00    371.64 o 
  -2   1   6    16867.25    18006.10    338.04 o 
  -1   1   6     7006.04     7286.84    185.66 o 
   0   1   6    15341.28    16736.02    378.97 o 
   1   1   6    37791.48    37883.94    744.37 o 
   2   1   6   150876.95   146269.02   2496.10 o 
   3   1   6     3857.78     4044.84    118.93 o 
   4   1   6   103154.69   100400.38   1751.02 o 
   5   1   6     1734.89     1819.99     74.72 o 
   6   1   6    60259.12    58121.73   1729.47 o 
   7   1   6    33354.07    32693.85    658.00 o 
   8   1   6    38148.54    37332.07   1720.61 o 
   9   1   6     3038.26     3117.81    302.65 o 
  10   1   6     3559.43     3637.55    345.30 o 
  11   1   6    52759.73    54753.55   1797.48 o 
  12   1   6       16.81      -20.47    226.10 o 
 -12   2   6     2520.63     3221.64    373.34 o 
 -11   2   6      149.90      432.98    156.84 o 
 -10   2   6    26967.28    27539.50    799.12 o 
  -9   2   6      858.23      826.20    118.86 o 
  -8   2   6     7159.05     7465.37    316.65 o 
  -7   2   6     6221.94     6676.76    214.52 o 
  -6   2   6    54378.16    55045.38   1000.70 o 
  -5   2   6     2855.77     2985.68    141.04 o 
  -4   2   6    28401.06    30499.27    642.94 o 
  -3   2   6    14470.07    16138.81    322.32 o 
  -2   2   6    54694.95    57357.52   1136.59 o 
  -1   2   6     5562.80     5959.67    164.65 o 
   0   2   6    11928.21    12316.35    555.64 o 
   1   2   6    55583.93    57332.19   1133.42 o 
   2   2   6    27660.03    29340.29    516.88 o 
   3   2   6   166006.22   161489.25   3103.17 o 
   4   2   6    42643.66    43130.39    802.12 o 
   5   2   6    68877.15    68884.40   1247.02 o 
   6   2   6    10532.38    10333.84    296.93 o 
   7   2   6    74101.02    74192.48   1513.06 o 
   8   2   6    25590.94    25664.49    918.90 o 
   9   2   6    12810.58    12759.52    804.31 o 
  10   2   6     1804.74     1836.01    270.96 o 
  11   2   6     1209.15     1410.47    262.67 o 
  12   2   6    10987.34    12637.67    908.61 o 
 -12   3   6      134.63      423.84    235.78 o 
 -11   3   6    10238.56    10035.78    432.06 o 
 -10   3   6      197.12      343.65    146.23 o 
  -9   3   6     1623.03     1646.17    138.46 o 
  -8   3   6    11120.86    11495.70    583.11 o 
  -7   3   6     8158.71     8544.45    292.92 o 
  -6   3   6     8996.45     9567.67    289.97 o 
  -5   3   6    13276.85    13844.34    415.18 o 
  -4   3   6    26897.38    26506.08    675.63 o 
  -3   3   6    23657.92    22836.67    802.27 o 
  -2   3   6     1053.20      993.44     84.12 o 
  -1   3   6    46944.95    48812.57    987.81 o 
   0   3   6        2.14      385.54    190.31 o 
   1   3   6    17688.87    18970.14    433.46 o 
   2   3   6     2088.85     2433.85    157.21 o 
   3   3   6    13572.78    13874.96    329.63 o 
   4   3   6    17831.95    17470.51    537.45 o 
   5   3   6    21733.58    22177.14    511.24 o 
   6   3   6    11066.63    10843.60    303.03 o 
   7   3   6     7260.39     6908.04    330.66 o 
   8   3   6    19170.43    18429.45    582.80 o 
   9   3   6    73931.70    72754.51   4830.51 o 
  10   3   6      182.49      506.53    244.07 o 
  11   3   6    10869.55    10637.92   1223.38 o 
  12   3   6      159.54      700.42    255.05 o 
 -12   4   6     7810.91     8206.82    540.69 o 
 -11   4   6       56.96      303.99    159.74 o 
 -10   4   6     2691.50     2637.27    206.75 o 
  -9   4   6     1879.89     2101.99    247.95 o 
  -8   4   6    21312.50    21431.87    491.84 o 
  -7   4   6    12430.41    12253.35    417.36 o 
  -6   4   6    30068.61    29560.69    787.90 o 
  -5   4   6      911.02     1046.85    122.29 o 
  -4   4   6     2246.66     2415.11    227.60 o 
  -3   4   6    39674.30    37392.75    910.26 o 
  -2   4   6   184525.23   176669.70   3930.66 o 
  -1   4   6     1905.21     1989.99    112.22 o 
   0   4   6    16771.69    17999.03    472.65 o 
   1   4   6    69804.16    66094.54   1520.39 o 
   2   4   6   105784.94   100169.06   2253.67 o 
   3   4   6     1500.35     1541.49     98.18 o 
   4   4   6     6725.00     6719.59    219.78 o 
   5   4   6    48634.45    48041.97   1151.33 o 
   6   4   6     2415.36     2441.50    166.28 o 
   7   4   6      755.18      868.12    137.70 o 
   8   4   6    56185.40    55026.36   1391.69 o 
   9   4   6     5929.26     6197.08    422.59 o 
  10   4   6    10164.87     9594.32   1075.68 o 
  11   4   6       81.60      329.06    210.72 o 
 -12   5   6      614.45      879.67    393.40 o 
 -11   5   6      662.37      863.26    165.16 o 
 -10   5   6     2552.25     2575.56    215.22 o 
  -9   5   6    26610.30    25528.01    660.33 o 
  -8   5   6        8.30      190.92    126.43 o 
  -7   5   6     2276.24     2639.54    258.54 o 
  -6   5   6    11009.04    10619.70    376.12 o 
  -5   5   6     2101.63     2074.88    158.74 o 
  -4   5   6      591.29      773.53    105.93 o 
  -3   5   6     1851.49     1997.33    200.41 o 
  -2   5   6      133.80      156.00     72.70 o 
  -1   5   6    26718.35    27867.19    625.72 o 
   0   5   6     8223.17     7913.61    239.31 o 
   1   5   6     4027.96     3974.92    228.30 o 
   2   5   6    67876.55    65660.54   1527.40 o 
   3   5   6    29839.75    28185.68    710.98 o 
   4   5   6    41950.42    39649.16    962.70 o 
   5   5   6      552.26      794.93    142.97 o 
   6   5   6    72666.73    72342.96   2116.33 o 
   7   5   6     4107.82     4143.85    256.99 o 
   8   5   6     6448.89     6468.28    392.30 o 
   9   5   6    10239.54     9328.05    731.31 o 
  10   5   6    13743.51    11578.99    612.19 o 
  11   5   6     1098.82     1458.93    296.16 o 
 -11   6   6     1651.96     1754.34    215.03 o 
 -10   6   6      600.95      561.46    163.17 o 
  -9   6   6     5911.26     5951.99    340.75 o 
  -8   6   6    46649.97    44731.76   1472.48 o 
  -7   6   6        8.90      155.15     97.91 o 
  -6   6   6      177.46      235.28    102.28 o 
  -5   6   6    55305.09    54622.41   1344.27 o 
  -4   6   6    56770.76    51988.18   2869.96 o 
  -3   6   6      791.84      900.02    121.63 o 
  -2   6   6     3990.36     4420.55    213.13 o 
  -1   6   6    34510.17    34559.60    770.32 o 
   0   6   6    26057.31    25500.06    740.80 o 
   1   6   6    52568.79    48730.82   1708.41 o 
   2   6   6    18453.54    18491.94    618.86 o 
   3   6   6     1499.74     1848.41    142.65 o 
   4   6   6     2553.17     2490.23    153.23 o 
   5   6   6    70989.05    70094.56   2060.41 o 
   6   6   6    26733.10    26538.20    921.19 o 
   7   6   6    10089.99     9918.18    747.61 o 
   8   6   6      814.96      892.74    173.75 o 
   9   6   6    13519.44    13355.94    643.32 o 
  10   6   6    19257.90    18742.53    842.50 o 
  11   6   6      199.26      474.30    235.62 o 
 -11   7   6      656.47      776.17    219.66 o 
 -10   7   6     1979.01     1930.85    226.19 o 
  -9   7   6     1941.24     1960.51    239.38 o 
  -8   7   6       11.91      176.80    184.57 o 
  -7   7   6       81.84      107.24    159.54 o 
  -6   7   6    27706.32    27461.26    782.14 o 
  -5   7   6    14282.36    13829.79    465.75 o 
  -4   7   6    17106.70    16400.17    616.19 o 
  -3   7   6    15841.68    15962.04    502.29 o 
  -2   7   6    36361.15    34853.84    912.01 o 
  -1   7   6    14025.34    13154.09    655.33 o 
   0   7   6    21441.46    20223.52    510.68 o 
   1   7   6    22519.33    21586.52    611.46 o 
   2   7   6      115.80      318.99     90.65 o 
   3   7   6     1567.10     1835.21    286.82 o 
   4   7   6     2841.44     2837.04    247.71 o 
   5   7   6     2061.52     1884.69    222.14 o 
   6   7   6    11616.70    12356.40    558.57 o 
   7   7   6    25095.93    24046.67    903.63 o 
   8   7   6     2145.10     2507.67    300.93 o 
   9   7   6     4423.24     4441.01    334.75 o 
  10   7   6     2840.76     3810.78    421.68 o 
 -10   8   6    18650.91    19351.93    621.73 o 
  -9   8   6     2468.64     2866.66    417.67 o 
  -8   8   6     1628.86     2008.69    302.88 o 
  -7   8   6      544.54      910.60    235.67 o 
  -6   8   6    15409.03    16287.88    558.11 o 
  -5   8   6    33811.64    34533.64    953.16 o 
  -4   8   6     8706.97     9753.15   1343.09 o 
  -3   8   6      379.34      589.38    143.00 o 
  -2   8   6      113.83      306.16    224.07 o 
  -1   8   6    69282.98    68488.43   1443.93 o 
   0   8   6    48814.66    48740.79   1069.68 o 
   1   8   6      470.54      591.40    117.33 o 
   2   8   6     2633.10     2557.24    250.75 o 
   3   8   6    68504.27    65451.64   1601.64 o 
   4   8   6    31243.46    30153.69   1048.66 o 
   5   8   6       37.78       14.31    142.92 o 
   6   8   6     1174.04      949.73    212.34 o 
   7   8   6    16854.53    17720.93    936.84 o 
   8   8   6       88.27      385.21    216.95 o 
   9   8   6       15.61      244.53    179.37 o 
  -9   9   6    11220.51    12366.76    703.97 o 
  -8   9   6     7344.31     7754.08    544.87 o 
  -7   9   6    25143.06    26356.24   1043.04 o 
  -6   9   6      107.29      428.38    202.38 o 
  -5   9   6     6273.62     5940.28    337.79 o 
  -4   9   6     9460.80     9358.78    396.33 o 
  -3   9   6     1001.77     1064.59    161.94 o 
  -2   9   6       42.28       95.32    180.69 o 
  -1   9   6     2046.44     2173.42    173.91 o 
   0   9   6     1948.06     2340.31    206.33 o 
   1   9   6     8375.15     7894.94    342.54 o 
   2   9   6     1659.81     1664.24    223.53 o 
   3   9   6     3453.55     3711.56    611.57 o 
   4   9   6    25198.13    24216.62    923.64 o 
   5   9   6    12538.27    12304.60    601.31 o 
   6   9   6     1341.65     1660.65    269.93 o 
   7   9   6       15.55      436.04    222.18 o 
   8   9   6    15864.69    16254.10    783.47 o 
   9   9   6     3170.08     3544.83    557.20 o 
  -8  10   6     3682.86     4704.50    706.07 o 
  -7  10   6    23475.41    23833.08   1011.88 o 
  -6  10   6    10810.38    12080.87    651.83 o 
  -5  10   6     1279.27     1660.77    219.53 o 
  -4  10   6     1494.82     1544.52    206.95 o 
  -3  10   6    56657.07    57523.51   1488.80 o 
  -2  10   6    11379.08    11333.83    450.92 o 
  -1  10   6      231.97      397.52    135.47 o 
   0  10   6     2344.07     2609.76    350.52 o 
   1  10   6    24998.12    23209.49    719.92 o 
   2  10   6      869.98      992.24    169.29 o 
   3  10   6    12334.51    11851.66    578.56 o 
   4  10   6     3738.30     3689.86    363.83 o 
   5  10   6      942.24     1187.57    255.61 o 
   6  10   6       47.22       -6.17    196.40 o 
   7  10   6    12313.59    11685.40   1049.77 o 
   8  10   6     2881.80     3489.29    565.60 o 
  -7  11   6       90.54      385.94    419.07 o 
  -6  11   6     3633.26     4553.70    641.21 o 
  -5  11   6      264.08      447.55    237.31 o 
  -4  11   6    27107.66    27973.21   1438.53 o 
  -3  11   6     2850.98     3128.74    275.90 o 
  -2  11   6    18383.99    18846.23    652.53 o 
  -1  11   6     3223.69     3470.64    281.55 o 
   0  11   6    11890.26    11592.86    481.62 o 
   1  11   6     3417.23     3572.94    288.89 o 
   2  11   6     8713.48     8301.56    608.54 o 
   3  11   6     4336.70     4210.43    390.33 o 
   4  11   6       23.87     -120.85    202.77 o 
   5  11   6       74.57      176.48    220.93 o 
   6  11   6     2685.67     2412.53    367.82 o 
  -5  12   6     1800.56     2052.88    500.27 o 
  -4  12   6     1871.41     2508.62    478.57 o 
  -3  12   6    15499.11    15557.47    607.66 o 
  -2  12   6     1967.43     2003.27    248.78 o 
  -1  12   6     1606.79     1685.59    278.90 o 
   0  12   6     2094.57     2147.68    251.13 o 
   1  12   6    17383.01    17568.53    791.31 o 
   2  12   6    10385.57    10126.72    567.63 o 
   3  12   6     1724.49     1585.19    291.62 o 
   4  12   6     3617.49     3801.15    412.90 o 
  -1  13   6      594.74     1075.12    263.39 o 
 -13   0   7     5767.23     6253.38    651.94 o 
 -11   0   7      785.90     1290.81    359.80 o 
  -9   0   7        1.00      -41.53    124.43 o 
  -7   0   7    95598.83    95268.24   2699.41 o 
  -5   0   7    39462.36    40206.63   1198.41 o 
  -3   0   7   490517.91   395754.56  10571.24 o 
  -1   0   7    25891.20    27898.49   1153.61 o 
   1   0   7   160712.13   152366.25   3591.62 o 
   3   0   7     3001.40     3145.95    146.65 o 
   5   0   7     2953.25     2818.64    129.68 o 
   7   0   7   102072.57    99872.05   2850.41 o 
   9   0   7     3005.01     3985.37    498.40 o 
  11   0   7    55110.04    57398.59   2635.29 o 
 -12   1   7     2673.74     2973.56    348.62 o 
 -11   1   7    25299.38    25081.30    935.81 o 
 -10   1   7    16808.01    16825.74    476.45 o 
  -9   1   7    33085.25    34618.46    801.61 o 
  -8   1   7    47833.51    48271.62   1045.11 o 
  -7   1   7    30570.86    29993.40    686.03 o 
  -6   1   7     2770.77     3029.97    154.95 o 
  -5   1   7     9824.87    10480.79    287.85 o 
  -4   1   7   127563.44   126727.73   2455.21 o 
  -3   1   7     1739.42     2071.48    110.53 o 
  -2   1   7    30053.13    32168.86    913.71 o 
  -1   1   7    47351.66    49395.12    967.63 o 
   0   1   7   123202.42   120975.24   2315.17 o 
   1   1   7    96558.31    98255.08   1885.88 o 
   2   1   7    18119.31    19386.52    457.74 o 
   3   1   7   130856.60   127481.68   2193.19 o 
   4   1   7     1568.02     1586.50     82.02 o 
   5   1   7    73458.84    71032.33   1275.19 o 
   6   1   7    10345.46    10165.58    258.85 o 
   7   1   7    27580.88    27869.35    580.14 o 
   8   1   7    14794.67    14030.41    484.16 o 
   9   1   7     8560.27     8914.84    477.81 o 
  10   1   7     3397.42     3577.86    352.59 o 
  11   1   7      175.53      331.70    195.77 o 
  12   1   7     8565.20     9092.67    546.13 o 
 -12   2   7    16344.08    16194.34    729.35 o 
 -11   2   7      160.76      342.39    157.33 o 
 -10   2   7    45669.80    44309.35   1165.83 o 
  -9   2   7    10992.93     9903.93    664.29 o 
  -8   2   7    46636.60    44860.42    984.83 o 
  -7   2   7     4539.68     4568.95    202.85 o 
  -6   2   7    53788.54    54995.07   1003.71 o 
  -5   2   7    50823.11    53908.46   1085.61 o 
  -4   2   7     3540.46     3711.93    146.86 o 
  -3   2   7      415.30      579.96     62.36 o 
  -2   2   7     5928.48     6624.94    166.27 o 
  -1   2   7    75070.80    78251.15   1328.55 o 
   0   2   7    61856.47    59432.27   1986.67 o 
   1   2   7    25810.92    26968.21    487.78 o 
   2   2   7    66209.80    65118.77   1277.26 o 
   3   2   7    47326.92    46970.48    953.73 o 
   4   2   7   191418.39   183439.20   3153.40 o 
   5   2   7    28473.92    29274.43    583.35 o 
   6   2   7    42555.98    42361.43    814.79 o 
   7   2   7    21102.42    20751.14    458.97 o 
   8   2   7    26694.31    27490.26   1010.81 o 
   9   2   7    13038.53    14182.59   1444.34 o 
  10   2   7        4.76      171.89    237.77 o 
  11   2   7     4098.88     4094.81    426.54 o 
  12   2   7       82.91      313.53    201.27 o 
 -12   3   7    15458.39    15362.85    717.44 o 
 -11   3   7     6856.37     7622.94    472.84 o 
 -10   3   7    17278.24    16340.09    560.00 o 
  -9   3   7     4251.70     4252.39    265.91 o 
  -8   3   7       74.88      141.57     76.36 o 
  -7   3   7    16532.96    16749.49    393.88 o 
  -6   3   7   121951.27   123907.74   2370.97 o 
  -5   3   7     2812.68     3042.48    151.10 o 
  -4   3   7    55237.74    55701.96   1313.45 o 
  -3   3   7     7105.57     7351.92    359.47 o 
  -2   3   7   222563.41   210538.31   4035.17 o 
  -1   3   7    39586.04    41024.27    843.25 o 
   0   3   7    59381.62    58754.04   1189.57 o 
   1   3   7    25072.12    25247.01    552.03 o 
   2   3   7    29102.02    28853.89    620.75 o 
   3   3   7    42327.39    42446.61    877.19 o 
   4   3   7     3427.04     3533.24    143.90 o 
   5   3   7     9428.20     9762.15    253.81 o 
   6   3   7     5002.97     5198.67    193.16 o 
   7   3   7      803.43     1127.00    344.50 o 
   8   3   7     7178.42     7225.80    317.13 o 
   9   3   7      402.59      614.81    267.64 o 
  10   3   7    17776.11    18232.25   1540.48 o 
  11   3   7     4399.86     4970.29    424.19 o 
  12   3   7     1695.14     2403.12    335.09 o 
 -12   4   7     7951.29     7211.44    506.44 o 
 -11   4   7     4843.63     4627.04    317.60 o 
 -10   4   7     2315.03     2161.26    250.38 o 
  -9   4   7     6487.76     6406.62    283.71 o 
  -8   4   7     7613.73     7215.42    283.89 o 
  -7   4   7     4269.00     4549.92    210.94 o 
  -6   4   7     1022.22     1395.30    218.11 o 
  -5   4   7   177648.36   174552.11   3919.00 o 
  -4   4   7     2698.65     2846.64    160.67 o 
  -3   4   7    40967.99    40836.87    990.78 o 
  -2   4   7    16244.62    16783.06    466.08 o 
  -1   4   7   217725.88   196337.80   4801.55 o 
   0   4   7      312.38      596.06    112.73 o 
   1   4   7      746.36      920.20     91.70 o 
   2   4   7    47796.66    49026.52   1148.76 o 
   3   4   7    58001.54    57927.20   1340.99 o 
   4   4   7      182.57      303.13     61.34 o 
   5   4   7    40986.77    42535.54   1034.67 o 
   6   4   7    45011.01    44940.84    967.67 o 
   7   4   7     1965.49     2227.13    232.79 o 
   8   4   7      471.00      697.63    141.35 o 
   9   4   7    54691.18    55973.57   1783.06 o 
  10   4   7    16310.21    14933.72    697.92 o 
  11   4   7      345.82      736.18    416.97 o 
 -12   5   7    18342.37    17094.63    776.05 o 
 -11   5   7     8969.19     8233.12    413.57 o 
 -10   5   7      252.27      266.28    136.20 o 
  -9   5   7    42418.69    41161.38    946.78 o 
  -8   5   7    13666.24    12801.28    463.65 o 
  -7   5   7     6057.32     5774.13    281.77 o 
  -6   5   7     9394.57     9373.86    350.11 o 
  -5   5   7    31785.49    32747.06    855.83 o 
  -4   5   7      372.19      357.99     90.07 o 
  -3   5   7     6176.77     6261.21    247.12 o 
  -2   5   7    31195.45    31842.41    812.40 o 
  -1   5   7     3262.14     3309.46    151.54 o 
   0   5   7       11.91      224.91     81.44 o 
   1   5   7   120481.34   111863.68   3110.41 o 
   2   5   7      114.56      290.40     73.86 o 
   3   5   7    69780.72    67972.90   1578.33 o 
   4   5   7     5964.28     6176.36    386.31 o 
   5   5   7    52312.15    52364.20   1561.46 o 
   6   5   7    15459.82    16062.74    822.51 o 
   7   5   7    22914.63    22621.15    676.90 o 
   8   5   7     2531.48     2690.91    231.33 o 
   9   5   7     3739.01     3678.00    352.78 o 
  10   5   7     8552.27     8876.74    543.57 o 
  11   5   7     4539.31     4992.84    466.44 o 
 -11   6   7     5035.49     5274.86    315.02 o 
 -10   6   7     7049.02     6576.58    326.19 o 
  -9   6   7     1656.31     2104.51    236.34 o 
  -8   6   7    25463.85    24025.41    914.54 o 
  -7   6   7    34045.53    33878.35    935.06 o 
  -6   6   7     9165.21     9233.91    360.78 o 
  -5   6   7    11510.66    11241.04    392.66 o 
  -4   6   7    17726.06    17636.76    526.75 o 
  -3   6   7    82865.41    76972.41   4124.10 o 
  -2   6   7    18367.97    17152.22    517.81 o 
  -1   6   7     1693.71     1918.81    134.39 o 
   0   6   7     1152.09     1180.60    110.18 o 
   1   6   7    75091.70    67386.54   4102.03 o 
   2   6   7   119051.29   114920.19   2623.11 o 
   3   6   7       72.56      155.63     84.64 o 
   4   6   7     2213.02     2144.98    207.18 o 
   5   6   7    26962.27    26851.81    906.93 o 
   6   6   7    45575.40    46665.93   1462.79 o 
   7   6   7     5733.87     5963.49    371.55 o 
   8   6   7     2608.00     2552.61    240.98 o 
   9   6   7     2262.28     2385.05    249.20 o 
  10   6   7      601.98      731.42    238.66 o 
  11   6   7     7824.10     8548.00    842.34 o 
 -11   7   7     3855.45     4053.41    407.97 o 
 -10   7   7     2321.95     2498.78    248.77 o 
  -9   7   7     7466.11     6788.34    382.23 o 
  -8   7   7    24576.35    25832.06   1592.05 o 
  -7   7   7      499.48      758.42    152.92 o 
  -6   7   7     5744.40     6266.50    307.56 o 
  -5   7   7    13063.45    13074.55    450.52 o 
  -4   7   7    64803.48    65518.66   1599.88 o 
  -3   7   7     4244.77     4301.71    238.44 o 
  -2   7   7    25546.49    25545.81    712.72 o 
  -1   7   7     7460.94     6900.80    247.34 o 
   0   7   7    45187.64    42728.76   1178.38 o 
   1   7   7     8471.29     7872.40    303.92 o 
   2   7   7     7509.69     7482.51    296.95 o 
   3   7   7      332.15      589.93    129.04 o 
   4   7   7      148.73      312.97    257.14 o 
   5   7   7        6.34      201.78    172.90 o 
   6   7   7     3011.65     3307.92    293.79 o 
   7   7   7     1582.70     1817.70    248.84 o 
   8   7   7    12130.70    11570.94    579.13 o 
   9   7   7    15367.98    15010.16    586.77 o 
  10   7   7     3403.40     3472.86    411.99 o 
 -10   8   7     9135.66    10305.09    513.86 o 
  -9   8   7     3822.85     4159.75    334.98 o 
  -8   8   7      756.11      750.89    240.54 o 
  -7   8   7     2173.83     2698.10    322.11 o 
  -6   8   7     9948.51     9906.46    410.28 o 
  -5   8   7     1302.90     1455.05    182.22 o 
  -4   8   7     6796.94     7099.02    325.10 o 
  -3   8   7    30508.12    30947.33    855.40 o 
  -2   8   7     3837.13     3637.80    231.80 o 
  -1   8   7     2226.13     2369.41    171.67 o 
   0   8   7    31014.30    30589.84    725.78 o 
   1   8   7    17613.84    16692.11    521.66 o 
   2   8   7      933.62     1167.75    147.11 o 
   3   8   7    13549.80    13415.53    765.57 o 
   4   8   7    47914.43    48909.13   1554.53 o 
   5   8   7      368.83      313.46    157.24 o 
   6   8   7       63.74       92.85    154.93 o 
   7   8   7    27905.39    25508.66    967.35 o 
   8   8   7    38318.36    39440.08   1384.68 o 
   9   8   7     1526.45     1630.20    255.33 o 
  -9   9   7      750.30      447.73    278.08 o 
  -8   9   7     2198.39     2302.12    354.21 o 
  -7   9   7    21456.23    23574.92    973.75 o 
  -6   9   7    10050.24    10329.29    447.25 o 
  -5   9   7      615.22      784.79    164.92 o 
  -4   9   7       54.43      106.54    118.51 o 
  -3   9   7     5056.77     4701.79    279.14 o 
  -2   9   7     4662.99     4831.40    278.24 o 
  -1   9   7    13273.51    13148.14    409.78 o 
   0   9   7       23.37      103.18    107.94 o 
   1   9   7     6963.40     6015.47    299.81 o 
   2   9   7     8986.59     8477.84    492.80 o 
   3   9   7    18444.22    18207.38    740.20 o 
   4   9   7     8578.43     8125.69    456.52 o 
   5   9   7    10415.47    10024.08    536.87 o 
   6   9   7     4413.46     4131.39    382.62 o 
   7   9   7     3086.05     3048.54    486.27 o 
   8   9   7     6677.15     6893.15    512.06 o 
   9   9   7     3046.06     3377.29    561.87 o 
  -8  10   7      172.11      333.20    413.00 o 
  -7  10   7     3363.67     3405.60    415.89 o 
  -6  10   7    11013.75    10755.16    605.64 o 
  -5  10   7    11146.23    10497.05    455.96 o 
  -4  10   7     2064.08     2122.91    232.51 o 
  -3  10   7     4549.18     4777.09    301.66 o 
  -2  10   7     4927.06     5052.57    304.97 o 
  -1  10   7    17188.33    16231.73    574.40 o 
   0  10   7    24273.31    24365.81    949.26 o 
   1  10   7      364.75      649.02    144.36 o 
   2  10   7     1186.16     1364.29    224.90 o 
   3  10   7     9181.18     8521.24    515.44 o 
   4  10   7    21880.60    19754.99   1316.48 o 
   5  10   7        1.75      -30.55    189.76 o 
   6  10   7     8535.36     8855.40   1040.67 o 
   7  10   7     2645.70     3187.63    400.94 o 
   8  10   7      975.72      783.54    404.14 o 
  -6  11   7     3051.77     3936.93    425.97 o 
  -5  11   7     1133.20     1107.10    262.64 o 
  -4  11   7      555.07      737.36    183.56 o 
  -3  11   7     4369.15     4737.33    321.14 o 
  -2  11   7     5640.10     5711.98    344.03 o 
  -1  11   7     1944.05     2314.23    242.29 o 
   0  11   7      574.96      808.30    170.33 o 
   1  11   7     1307.67     1275.71    197.58 o 
   2  11   7      207.91      375.92    175.27 o 
   3  11   7       11.88     -106.24    163.64 o 
   4  11   7      378.03      312.14    213.14 o 
   5  11   7     1936.67     2231.06    382.90 o 
   6  11   7     3019.05     2750.29    390.74 o 
  -5  12   7       93.80        3.27    355.60 o 
  -4  12   7     2361.37     2599.84    290.71 o 
  -3  12   7      145.78      275.49    165.92 o 
  -2  12   7     6159.58     6093.53    379.89 o 
  -1  12   7      111.06       44.04    176.46 o 
   0  12   7     3630.12     4335.77    324.71 o 
   1  12   7     2460.04     2957.46    344.69 o 
   2  12   7    14306.49    14508.12    704.69 o 
   3  12   7      647.32      766.21    237.28 o 
 -12   0   8      427.78       91.93    284.20 o 
 -10   0   8       65.36      435.88    428.87 o 
  -8   0   8    13110.03    13579.06    542.78 o 
  -6   0   8    68316.88    69180.34   1988.75 o 
  -4   0   8    12837.19    11959.90    587.77 o 
  -2   0   8   177551.86   172748.72   4644.30 o 
   0   0   8     3962.90     4427.91    131.93 o 
   2   0   8    26780.88    27797.69   1168.08 o 
   4   0   8    47219.50    47258.14   1100.26 o 
   6   0   8    12420.46    11647.39    350.38 o 
   8   0   8    11015.96    11604.08    525.05 o 
  10   0   8    21751.97    22106.64   1259.54 o 
  12   0   8      661.06      473.67    286.07 o 
 -12   1   8    15395.93    16483.40   1039.51 o 
 -11   1   8    15468.79    16173.39    557.27 o 
 -10   1   8    25793.12    26825.96    775.57 o 
  -9   1   8    10361.93    10317.47    336.80 o 
  -8   1   8    18742.46    18532.54    484.86 o 
  -7   1   8   108242.30    99054.95   4485.44 o 
  -6   1   8    18901.22    18876.58    462.88 o 
  -5   1   8      611.55      827.66     87.73 o 
  -4   1   8     1546.85     1767.95    105.95 o 
  -3   1   8   167503.59   172578.30   3564.19 o 
  -2   1   8     4042.31     4260.98    168.26 o 
  -1   1   8      285.29      475.70    154.03 o 
   0   1   8    59599.52    62430.62   1083.93 o 
   1   1   8    46011.49    46979.42    922.77 o 
   2   1   8     9193.22     9400.85    366.01 o 
   3   1   8     9200.94     9368.16    229.20 o 
   4   1   8     3720.90     3790.55    122.30 o 
   5   1   8     1415.44     1510.53     90.40 o 
   6   1   8      291.29      471.28     66.95 o 
   7   1   8     7000.60     6989.39    253.38 o 
   8   1   8        3.69      -40.74     99.04 o 
   9   1   8      864.35      955.71    200.08 o 
  10   1   8       34.64       45.95    166.77 o 
  11   1   8      761.93     1326.88    454.07 o 
  12   1   8      293.50      438.74    258.54 o 
 -12   2   8     2904.57     2437.75    323.05 o 
 -11   2   8    42395.96    42248.06   1141.93 o 
 -10   2   8       16.52      314.19    139.06 o 
  -9   2   8    47307.88    48100.29   1064.22 o 
  -8   2   8      367.21      605.36    108.46 o 
  -7   2   8    33555.48    31940.60    893.30 o 
  -6   2   8      869.34     1049.94    103.09 o 
  -5   2   8     6306.48     7015.68    226.37 o 
  -4   2   8    21041.46    21888.54    443.79 o 
  -3   2   8     2528.89     2657.67     96.05 o 
  -2   2   8    16327.87    17849.31    351.99 o 
  -1   2   8     8300.50     8796.16    198.50 o 
   0   2   8    45059.05    41052.84   2203.28 o 
   1   2   8    58621.37    58212.76   1150.07 o 
   2   2   8     1998.49     1956.73     80.54 o 
   3   2   8    10588.90    10622.73    243.67 o 
   4   2   8    66678.96    65816.22   1184.21 o 
   5   2   8     9015.81     9187.10    239.95 o 
   6   2   8     6806.25     6708.20    203.29 o 
   7   2   8     2203.88     2442.79    134.17 o 
   8   2   8    18692.67    19144.25   1215.68 o 
   9   2   8      573.78      623.98    187.50 o 
  10   2   8     7720.80     7663.34    464.59 o 
  11   2   8     1369.85     1454.35    333.44 o 
  12   2   8     7752.12     7534.19    546.70 o 
 -12   3   8     2755.17     2885.44    350.55 o 
 -11   3   8    18472.01    16870.56    648.74 o 
 -10   3   8    13066.96    13073.40    486.47 o 
  -9   3   8    37103.44    34115.19    807.79 o 
  -8   3   8      557.11      950.06    109.83 o 
  -7   3   8      575.99      590.36     91.55 o 
  -6   3   8     6922.08     6869.88    242.77 o 
  -5   3   8   165142.84   170484.72   3212.29 o 
  -4   3   8    14651.53    14634.70    362.58 o 
  -3   3   8     3259.53     3360.45    133.88 o 
  -2   3   8      904.36      848.13     77.61 o 
  -1   3   8   138784.44   134154.55   2324.16 o 
   0   3   8    37037.68    36717.55    778.04 o 
   1   3   8      764.78      926.98     78.45 o 
   2   3   8       38.72      126.30     47.44 o 
   3   3   8    34330.18    33642.71    836.03 o 
   4   3   8     4097.22     4332.81    200.26 o 
   5   3   8       37.74      278.03     67.12 o 
   6   3   8     7382.57     7371.70    221.61 o 
   7   3   8     5908.11     5780.83    268.57 o 
   8   3   8     2638.21     2602.69    273.68 o 
   9   3   8      404.42      329.12    174.48 o 
  10   3   8     7944.41     8256.44    487.86 o 
  11   3   8     3049.35     3196.26    608.77 o 
  12   3   8     2327.90     2739.36    513.80 o 
 -12   4   8     3719.27     3530.62    301.08 o 
 -11   4   8     6712.21     6656.18    459.46 o 
 -10   4   8     1577.54     1443.64    203.24 o 
  -9   4   8     8346.80     8640.82    325.44 o 
  -8   4   8    18189.86    18189.63    441.42 o 
  -7   4   8     7008.98     7024.94    257.35 o 
  -6   4   8    24361.59    24572.31    716.89 o 
  -5   4   8    18032.25    18729.83    541.83 o 
  -4   4   8    82972.87    81044.20   1881.31 o 
  -3   4   8    19931.35    20312.20    549.39 o 
  -2   4   8     2481.73     2752.42    309.97 o 
  -1   4   8     5150.40     5336.31    169.98 o 
   0   4   8    44525.82    44811.63    947.93 o 
   1   4   8     8346.22     8794.86    324.73 o 
   2   4   8    27835.64    27655.36    616.98 o 
   3   4   8     8289.32     8298.50    241.39 o 
   4   4   8     1839.18     1975.83    267.30 o 
   5   4   8     1704.98     1687.40    132.53 o 
   6   4   8    37309.33    37072.49   1086.63 o 
   7   4   8    25084.07    25188.80    719.12 o 
   8   4   8     8192.56     7705.90    532.76 o 
   9   4   8      431.67      421.89    180.13 o 
  10   4   8     2371.57     2113.71    371.94 o 
  11   4   8    13404.65    13264.10    706.77 o 
 -11   5   8     4521.19     4879.01    420.18 o 
 -10   5   8    12580.58    11675.22    411.39 o 
  -9   5   8    27916.20    25972.20    669.10 o 
  -8   5   8    40725.34    38587.42   1043.63 o 
  -7   5   8     1176.66     1397.85    143.56 o 
  -6   5   8     5412.86     5408.14    260.23 o 
  -5   5   8    59147.46    54780.32   3082.24 o 
  -4   5   8    15666.55    15249.90    460.14 o 
  -3   5   8     7114.24     7596.56    289.86 o 
  -2   5   8    15914.08    15588.82    457.82 o 
  -1   5   8     6257.43     6719.77    224.21 o 
   0   5   8     1559.97     2096.66    122.12 o 
   1   5   8    45525.54    44040.59   1070.49 o 
   2   5   8    28414.06    27648.53    708.95 o 
   3   5   8     5604.82     5244.39    208.97 o 
   4   5   8      952.09     1147.35    159.60 o 
   5   5   8    46954.95    46127.10   1396.63 o 
   6   5   8     6253.49     5975.01    356.55 o 
   7   5   8     4452.37     4672.96    312.98 o 
   8   5   8        1.12       29.33    109.64 o 
   9   5   8     2062.00     1849.34    270.97 o 
  10   5   8       80.98       22.92    171.38 o 
  11   5   8     1057.14     1402.80    266.49 o 
 -11   6   8    11163.21    10957.13    426.23 o 
 -10   6   8      322.43      325.64    146.75 o 
  -9   6   8    10174.05     9854.26    431.23 o 
  -8   6   8       35.88      106.43    134.13 o 
  -7   6   8     4230.75     4004.64    257.39 o 
  -6   6   8     3271.33     3403.68    225.14 o 
  -5   6   8      943.40     1152.69    140.85 o 
  -4   6   8      124.43      415.52    194.95 o 
  -3   6   8     6858.85     7277.28    289.52 o 
  -2   6   8    54961.14    51514.63   1257.48 o 
  -1   6   8    39223.11    38478.64   1525.45 o 
   0   6   8     8166.55     7843.76    270.71 o 
   2   6   8    71374.96    68627.97   1620.74 o 
   3   6   8    20477.50    19959.74    557.23 o 
   4   6   8     1983.75     2223.52    250.60 o 
   5   6   8    10810.02    10272.17    453.05 o 
   6   6   8    30756.51    31241.17   1336.54 o 
   7   6   8      784.42     1005.94    190.56 o 
   8   6   8      154.82      112.17    132.36 o 
   9   6   8    22804.45    22440.07    913.99 o 
  10   6   8     9220.34     8966.83    535.04 o 
 -10   7   8     2610.41     2734.44    250.29 o 
  -9   7   8      781.17     1059.71    201.44 o 
  -8   7   8      768.19     1016.41    237.42 o 
  -7   7   8    37928.66    37915.70   1042.55 o 
  -6   7   8    21201.25    21373.07    658.14 o 
  -5   7   8     2745.33     3156.39    223.36 o 
  -4   7   8     4130.93     4036.02    238.27 o 
  -3   7   8    53901.02    53011.55   1318.27 o 
  -2   7   8    75714.61    71677.11   2904.80 o 
  -1   7   8      290.65      392.61     92.26 o 
   0   7   8     2212.20     2207.02    186.78 o 
   1   7   8    14339.83    13444.14    463.56 o 
   2   7   8    35245.26    32687.57    859.56 o 
   3   7   8      257.28      878.06    514.95 o 
   4   7   8     7245.82     6679.04    426.07 o 
   5   7   8     1670.92     1385.21    200.12 o 
   6   7   8     1958.74     2000.53    243.45 o 
   7   7   8      236.53      452.09    169.30 o 
   8   7   8    23480.86    22238.53    731.79 o 
   9   7   8      356.27      220.76    157.06 o 
  10   7   8    10295.03    10206.81    635.46 o 
 -10   8   8     1029.63     1239.58    250.25 o 
  -9   8   8     6894.29     7287.24    415.05 o 
  -8   8   8     7712.62     8037.33    523.95 o 
  -7   8   8     6412.29     7025.88    472.49 o 
  -6   8   8    17390.74    17487.25    592.64 o 
  -5   8   8    10636.17    10530.52    415.97 o 
  -4   8   8     4199.30     4493.64    266.85 o 
  -3   8   8     5060.00     5371.24    348.98 o 
  -2   8   8     3659.91     3789.18    234.64 o 
  -1   8   8    14265.99    14232.04    602.99 o 
   0   8   8    13554.88    12731.30    633.89 o 
   1   8   8      520.34      512.46    112.36 o 
   2   8   8     2316.79     2411.95    193.69 o 
   3   8   8     4576.95     4623.00    666.87 o 
   4   8   8    43030.11    42163.29   1373.20 o 
   5   8   8    28999.27    27494.76    989.99 o 
   6   8   8     3315.18     3478.32    326.38 o 
   7   8   8      156.01      356.83    224.94 o 
   8   8   8    12966.37    13413.62    658.45 o 
   9   8   8    25264.25    25239.24    847.78 o 
  -9   9   8        0.88      190.87    388.27 o 
  -8   9   8      396.09      436.14    238.89 o 
  -7   9   8     7898.00     8559.27    554.64 o 
  -6   9   8    11834.57    12623.23    505.53 o 
  -5   9   8      871.48     1100.80    179.28 o 
  -4   9   8    11763.52    11507.04    448.29 o 
  -3   9   8     1131.76     1042.12    161.06 o 
  -2   9   8      846.83      758.93    147.89 o 
  -1   9   8    22647.88    23138.18    606.26 o 
   0   9   8    28661.01    28847.84    824.15 o 
   1   9   8    18207.26    17101.48    556.66 o 
   2   9   8      216.34      321.20    113.49 o 
   3   9   8    58138.43    53911.07   1703.85 o 
   4   9   8    11095.56    10414.31    532.88 o 
   5   9   8    22805.63    22055.15    880.17 o 
   6   9   8     2436.30     2705.04    374.97 o 
   7   9   8    15741.74    14986.90    716.21 o 
   8   9   8      175.02      545.91    247.50 o 
   9   9   8     1678.82     2999.29    532.47 o 
  -7  10   8     1773.32     2221.74    443.10 o 
  -6  10   8      391.20      316.16    233.10 o 
  -5  10   8     4796.79     5044.54    329.69 o 
  -4  10   8     2917.29     2907.80    260.62 o 
  -3  10   8    26588.54    26558.63   1244.58 o 
  -2  10   8     2795.15     2778.22    244.70 o 
  -1  10   8     5474.70     5828.91    323.42 o 
   0  10   8    12685.28    12248.89    559.06 o 
   1  10   8    25509.52    25196.24    794.55 o 
   2  10   8     5406.30     5005.00    375.82 o 
   3  10   8      869.54      774.48    193.63 o 
   4  10   8    16673.64    15319.96    701.05 o 
   5  10   8     2352.87     2169.71    305.39 o 
   6  10   8      352.92      548.13    239.06 o 
   7  10   8    28616.63    28473.89   1530.44 o 
  -6  11   8      147.21        9.36    276.27 o 
  -5  11   8     6575.34     6629.40    394.60 o 
  -4  11   8    38254.57    37689.92   1089.52 o 
  -3  11   8       13.67      232.75    151.35 o 
  -2  11   8     1844.55     1876.04    228.41 o 
  -1  11   8       92.50      271.27    176.89 o 
   0  11   8    29568.78    29738.16    944.54 o 
   1  11   8     5643.36     5271.97    407.34 o 
   2  11   8     1027.81      918.84    213.73 o 
   3  11   8      461.23      527.81    197.99 o 
   4  11   8      725.65      770.07    240.32 o 
   5  11   8     5782.83     5409.14    470.88 o 
   6  11   8    10233.72     9752.48    852.14 o 
  -4  12   8       67.57      181.87    161.65 o 
  -3  12   8     3459.25     3564.94    312.61 o 
  -2  12   8      924.57     1189.95    211.44 o 
  -1  12   8      497.86      740.64    219.32 o 
   0  12   8     7710.71     7858.77    458.14 o 
   1  12   8     3707.50     3772.10    374.15 o 
   2  12   8    20408.74    19333.10    839.69 o 
   3  12   8     6070.14     5595.29    738.04 o 
 -11   0   9     5078.46     5175.84    554.40 o 
  -9   0   9     4984.49     5065.90    349.07 o 
  -7   0   9     6145.06     6036.70    322.36 o 
  -5   0   9     3190.45     2880.53    198.99 o 
  -3   0   9     6468.77     6940.62    279.44 o 
  -1   0   9     2336.09     2684.29    208.60 o 
   1   0   9    44858.82    48182.19   1089.84 o 
   3   0   9     9255.77     9336.31    259.62 o 
   5   0   9      510.25      719.25     71.79 o 
   7   0   9   111516.03   109452.58   3111.41 o 
   9   0   9    13389.22    14616.12    918.41 o 
  11   0   9    85618.98    84115.95   3659.63 o 
 -12   1   9     4337.64     5056.68    411.92 o 
 -11   1   9     6296.40     6026.62    328.56 o 
 -10   1   9    15562.55    15632.67    456.44 o 
  -9   1   9     5619.30     6036.98    252.56 o 
  -8   1   9     9457.66    10132.82    323.31 o 
  -7   1   9     1600.94     1603.73    138.00 o 
  -6   1   9    55298.45    54567.93   1137.16 o 
  -5   1   9     5089.65     5414.07    193.52 o 
  -4   1   9    59970.71    61284.83   1163.48 o 
  -3   1   9     4966.22     5384.95    194.88 o 
  -2   1   9    24626.79    25842.71    551.53 o 
  -1   1   9    46837.02    47859.78   1109.29 o 
   0   1   9   221006.22   200625.47   3402.77 o 
   1   1   9    33370.57    34067.02    608.01 o 
   2   1   9    28564.41    29819.69    497.90 o 
   3   1   9    53517.78    53649.95    960.00 o 
   4   1   9    24485.62    23813.79    469.55 o 
   5   1   9    32086.97    31690.99    615.87 o 
   6   1   9    31166.71    30985.86    618.27 o 
   7   1   9    30958.48    30182.46    711.08 o 
   8   1   9     2518.02     2738.87    186.04 o 
   9   1   9     1352.71     1541.64    191.67 o 
  10   1   9    33579.01    32635.84   1185.87 o 
  11   1   9      508.94      690.68    231.79 o 
  12   1   9     3799.31     4220.14    427.63 o 
 -12   2   9     4454.30     4061.32    382.01 o 
 -11   2   9    13506.32    13060.72    498.49 o 
 -10   2   9     6029.93     6272.62    298.02 o 
  -9   2   9      394.72      548.12    122.04 o 
  -8   2   9      114.98      329.35    100.22 o 
  -7   2   9    10725.53    10713.84    326.22 o 
  -6   2   9      145.71      468.77    113.36 o 
  -5   2   9     1297.72     1511.60    113.81 o 
  -4   2   9     5076.24     5490.33    155.85 o 
  -3   2   9     2161.32     2203.35     89.73 o 
  -2   2   9      244.44      517.09     51.23 o 
  -1   2   9     5002.46     5276.76    177.95 o 
   0   2   9     4351.72     3977.74    302.37 o 
   1   2   9    25918.44    26540.59    557.61 o 
   2   2   9    36981.73    37710.45    763.73 o 
   3   2   9     6070.54     6440.99    173.99 o 
   4   2   9    72290.34    71942.93   1290.10 o 
   5   2   9    34627.36    35043.26    682.66 o 
   6   2   9    35803.09    35038.37   1187.55 o 
   7   2   9     2049.90     2291.30    131.18 o 
   8   2   9    17603.93    17351.73    812.64 o 
   9   2   9    17717.02    18360.56   1190.24 o 
  10   2   9        0.20      142.79    349.54 o 
  11   2   9     1081.02     1154.92    249.36 o 
  12   2   9      606.12     1152.79    262.50 o 
 -12   3   9      551.93      718.16    248.10 o 
 -11   3   9       25.50      198.39    150.55 o 
 -10   3   9    12724.67    11042.78    448.33 o 
  -9   3   9      505.07      798.34    136.34 o 
  -8   3   9    20115.70    19420.87    514.28 o 
  -7   3   9    10110.95    10396.43    288.91 o 
  -6   3   9    24820.31    25331.89    748.55 o 
  -5   3   9     2365.38     2620.73    150.15 o 
  -4   3   9    20446.41    20562.34    477.00 o 
  -3   3   9    30131.08    31462.86    751.19 o 
  -2   3   9    74199.04    72220.72   1263.86 o 
  -1   3   9      910.23     1081.04     90.46 o 
   0   3   9    16803.82    16603.43    442.61 o 
   1   3   9     3625.82     3893.03    129.88 o 
   2   3   9    19819.77    19400.13    460.43 o 
   3   3   9    36776.14    37243.52    919.62 o 
   4   3   9    43626.04    44289.38    838.74 o 
   5   3   9     4453.75     4717.45    192.23 o 
   6   3   9      141.63      273.67     70.70 o 
   7   3   9    24572.90    23956.87    578.23 o 
   8   3   9    72012.16    72145.70   3642.60 o 
   9   3   9      116.39      481.34    186.47 o 
  10   3   9    16077.49    15679.65    714.97 o 
  11   3   9      544.39      523.30    196.91 o 
 -12   4   9     1413.29     1571.59    228.63 o 
 -11   4   9     1134.46     1086.13    201.35 o 
 -10   4   9      928.33     1028.78    183.91 o 
  -9   4   9    13728.82    12324.88    353.47 o 
  -8   4   9    11967.60    11832.42    336.88 o 
  -7   4   9      489.07      621.43    116.75 o 
  -6   4   9     9744.49     9852.81    310.23 o 
  -5   4   9       99.76      285.55    112.82 o 
  -4   4   9    24629.07    24504.65    704.47 o 
  -3   4   9     3181.85     3126.55    166.09 o 
  -2   4   9    21734.99    21224.85    813.81 o 
  -1   4   9    19304.52    19187.71    412.72 o 
   0   4   9    22732.33    22651.63    534.64 o 
   1   4   9     1941.09     2281.56    250.98 o 
   2   4   9    10959.34     9962.62    281.59 o 
   3   4   9     6370.62     5993.70    199.04 o 
   4   4   9     5895.00     5887.20    247.50 o 
   5   4   9    15437.75    15423.50    408.78 o 
   6   4   9     6098.34     5802.91    271.05 o 
   7   4   9     1449.95     1585.91    180.65 o 
   8   4   9     4165.11     4645.29    355.99 o 
   9   4   9    57508.13    55517.36   2740.99 o 
  10   4   9      393.74      549.67    251.77 o 
  11   4   9     7336.64     7610.47    547.64 o 
 -11   5   9    10157.39     9568.84    447.30 o 
 -10   5   9      631.66      547.59    147.31 o 
  -9   5   9      104.38      196.79    121.61 o 
  -8   5   9    43191.31    40827.45    922.18 o 
  -7   5   9    12615.51    12357.72    459.79 o 
  -6   5   9     3423.86     3746.39    197.27 o 
  -5   5   9      217.36      254.90     96.24 o 
  -4   5   9    14300.20    13060.37    783.58 o 
  -3   5   9    15943.25    15162.07    457.01 o 
  -2   5   9    67127.58    65746.40   1556.59 o 
  -1   5   9      189.50      409.03     77.26 o 
   0   5   9      408.77      570.75    158.51 o 
   1   5   9    68415.77    66376.04   1959.48 o 
   2   5   9    90455.55    87940.82   2021.34 o 
   3   5   9     4364.70     4305.44    193.16 o 
   4   5   9      341.91      618.42    198.10 o 
   5   5   9    67362.44    67552.10   1969.33 o 
   6   5   9    17723.46    17686.76    526.16 o 
   7   5   9     1298.71     1216.61    162.23 o 
   8   5   9     3511.17     3728.48    261.12 o 
   9   5   9     9788.91     9780.40    533.05 o 
  10   5   9      123.54      567.24    208.83 o 
  11   5   9     3924.47     4202.27    521.27 o 
 -11   6   9     1096.99     1142.14    166.62 o 
 -10   6   9       10.40      105.83    142.23 o 
  -9   6   9    15146.59    14175.44    526.06 o 
  -8   6   9      731.38      582.15    137.06 o 
  -7   6   9     1405.90     1403.78    153.29 o 
  -6   6   9    10665.10    11066.50    473.78 o 
  -5   6   9     2194.29     2486.80    191.72 o 
  -4   6   9     9065.17     9026.86    339.31 o 
  -3   6   9      132.37      295.39     96.93 o 
  -2   6   9    10941.44    11246.14    379.64 o 
  -1   6   9     7909.35     7682.92    256.49 o 
   0   6   9      130.25      378.79     94.29 o 
   1   6   9     5671.89     5603.15    303.02 o 
   2   6   9    10810.28    10523.59    353.94 o 
   3   6   9    31620.50    30174.25    783.05 o 
   4   6   9    17968.17    17782.09    752.04 o 
   5   6   9     4374.20     4303.06    290.69 o 
   6   6   9    31842.95    31992.92   1069.60 o 
   7   6   9    37080.74    36661.41   1015.15 o 
   8   6   9      925.50      980.11    168.95 o 
   9   6   9      846.36     1008.14    229.93 o 
  10   6   9     9428.42     9902.86    572.75 o 
 -10   7   9     3629.76     3183.76    268.62 o 
  -9   7   9    12486.39    12522.65    501.81 o 
  -8   7   9     4756.87     4925.09    323.76 o 
  -7   7   9     4054.04     3943.58    275.43 o 
  -6   7   9     5845.39     6191.60    315.38 o 
  -5   7   9    70279.76    69217.41   1700.61 o 
  -4   7   9    12344.63    12825.80    447.72 o 
  -3   7   9    16001.02    15673.14    501.53 o 
  -2   7   9     2490.90     2710.02    194.66 o 
  -1   7   9    72541.66    73741.82   1528.41 o 
   0   7   9    19577.59    19223.32    570.59 o 
   1   7   9      949.90      956.68    174.67 o 
   2   7   9     5090.18     5408.19    249.74 o 
   3   7   9    11341.19    11598.06    778.64 o 
   4   7   9     4164.75     3863.70    284.61 o 
   5   7   9    18262.08    17853.08    689.95 o 
   6   7   9    20333.96    20808.86    794.22 o 
   7   7   9     1002.09     1100.93    213.43 o 
   8   7   9     3778.30     3661.45    291.77 o 
   9   7   9    10857.02    11170.30    488.59 o 
  10   7   9    19721.99    19300.77   1048.84 o 
  -9   8   9     5042.43     5289.84    372.80 o 
  -8   8   9     3223.01     3419.08    375.69 o 
  -7   8   9     8498.69     8820.38    409.12 o 
  -6   8   9    18073.35    19052.12    632.73 o 
  -5   8   9      162.88      509.41    141.86 o 
  -4   8   9    12764.65    12407.02    453.62 o 
  -3   8   9     2024.56     2111.20    194.65 o 
  -2   8   9    26760.35    25685.18    735.38 o 
  -1   8   9    15945.54    15826.58    447.41 o 
   0   8   9    17101.49    17054.30    538.56 o 
   1   8   9    39076.62    38645.66   1013.26 o 
   2   8   9     9156.39     8327.47    333.63 o 
   3   8   9     6275.21     6096.03    368.67 o 
   4   8   9     8530.02     8601.36    451.05 o 
   5   8   9    12116.26    11515.98    548.77 o 
   6   8   9      564.23      665.98    189.99 o 
   7   8   9     1812.10     1791.95    263.24 o 
   8   8   9     2081.57     2461.11    314.48 o 
   9   8   9      189.60      299.41    163.78 o 
  -8   9   9     6232.69     7262.27    547.25 o 
  -7   9   9     9834.61    10090.91    595.29 o 
  -6   9   9    12780.90    13123.98    517.90 o 
  -5   9   9     2402.24     2775.43    246.86 o 
  -4   9   9     2518.91     2617.71    256.44 o 
  -3   9   9     8034.90     7462.14    346.96 o 
  -2   9   9      337.00      422.04    131.09 o 
  -1   9   9     9458.88     9482.76    336.98 o 
   0   9   9    41503.14    41482.60   1123.88 o 
   1   9   9     7355.85     7599.17    340.36 o 
   2   9   9    11556.05    10873.52    521.37 o 
   3   9   9    20527.55    19347.69    768.97 o 
   4   9   9    35624.53    35067.70   1222.22 o 
   5   9   9      258.75      259.15    176.20 o 
   6   9   9     3444.07     3469.54    355.61 o 
   7   9   9    19642.55    20155.56   1004.04 o 
   8   9   9     5691.84     6728.35    501.30 o 
  -7  10   9     3119.09     3122.49    552.54 o 
  -6  10   9    11638.06    11924.47   1001.94 o 
  -5  10   9      910.31      648.63    192.28 o 
  -4  10   9    29918.79    31042.62    919.20 o 
  -3  10   9       46.28      150.20    142.02 o 
  -2  10   9    17887.63    17218.54    590.15 o 
  -1  10   9     1788.38     2125.00    186.11 o 
   0  10   9     8556.42     8249.17    375.74 o 
   1  10   9     3538.45     3506.24    262.03 o 
   2  10   9     1578.47     1165.64    217.68 o 
   3  10   9     2671.45     2901.80    311.34 o 
   4  10   9     5711.14     4657.09    394.00 o 
   5  10   9     8294.05     7036.38    483.68 o 
   6  10   9      758.37      567.94    215.44 o 
   7  10   9      738.95     1454.29    286.43 o 
  -6  11   9       20.27     -173.13    262.74 o 
  -5  11   9     5266.22     5665.40    369.01 o 
  -4  11   9       89.62      422.65    161.87 o 
  -3  11   9    58498.41    59801.82   1571.02 o 
  -2  11   9     3810.38     3884.99    298.08 o 
  -1  11   9     2097.59     2472.34    296.34 o 
   0  11   9     1759.80     2173.58    234.28 o 
   1  11   9    29915.50    29747.48   1097.20 o 
   2  11   9     6479.98     6805.54    454.14 o 
   3  11   9     3281.57     3405.85    362.18 o 
   4  11   9      268.38      169.61    234.97 o 
   5  11   9     1693.17     1682.88    307.07 o 
  -4  12   9     2830.76     2769.61    704.44 o 
  -3  12   9     1750.51     2067.60    250.63 o 
  -2  12   9     1862.83     2034.59    302.33 o 
  -1  12   9     6673.99     6600.12    560.24 o 
   0  12   9      343.20      590.33    193.90 o 
   1  12   9    15516.12    14726.37    707.01 o 
   2  12   9     2045.44     2031.96    294.68 o 
   3  12   9    15216.46    14594.60    709.63 o 
 -12   0  10     7962.27     6878.26    655.21 o 
 -10   0  10     8917.31     9287.71    467.13 o 
  -8   0  10    73819.21    75177.03   2197.87 o 
  -6   0  10     7121.20     6506.82    509.14 o 
  -4   0  10   305845.88   268602.50   9486.24 o 
  -2   0  10    57538.20    58759.07   1628.70 o 
   0   0  10    81938.72    81734.89   1823.70 o 
   2   0  10     2179.89     2788.64    116.35 o 
   4   0  10    26889.90    27930.43    684.99 o 
   6   0  10    15910.82    16035.60    854.94 o 
   8   0  10    79614.23    80381.52   2495.76 o 
  10   0  10    29408.11    28067.43   1497.55 o 
  12   0  10    30613.71    32695.86   1780.35 o 
 -12   1  10     4185.44     4240.10    381.20 o 
 -11   1  10      500.26      623.71    168.05 o 
 -10   1  10    12329.07    11828.96    383.08 o 
  -9   1  10      131.50      290.25    105.85 o 
  -8   1  10     9183.62     9062.66    303.31 o 
  -7   1  10    46011.18    44812.29    972.50 o 
  -6   1  10     3190.78     3566.14    171.91 o 
  -5   1  10     1647.74     1877.27    123.06 o 
  -4   1  10     6992.20     7182.97    186.17 o 
  -3   1  10   222844.94   219889.98   5351.40 o 
  -2   1  10    16263.28    16455.24    418.23 o 
  -1   1  10       90.06      359.41    125.96 o 
   0   1  10    74877.82    75065.39   1464.12 o 
   1   1  10   175016.63   165367.48   2574.53 o 
   2   1  10    87186.55    85507.57   1488.84 o 
   3   1  10    53216.21    51205.66    834.34 o 
   4   1  10   101023.41    99113.53   1735.53 o 
   5   1  10     3709.32     3959.04    143.05 o 
   6   1  10    27934.61    27789.99    565.37 o 
   7   1  10    75931.04    74942.93   1557.60 o 
   8   1  10     6354.35     6617.10    275.93 o 
   9   1  10     1493.62     1481.56    193.96 o 
  10   1  10      215.27      411.07    192.10 o 
  11   1  10    31686.49    33346.39   1876.71 o 
  12   1  10      646.79      860.11    238.26 o 
 -12   2  10     2927.29     3267.72    352.55 o 
 -11   2  10    14170.02    14193.00    521.50 o 
 -10   2  10    25234.69    26236.53    668.41 o 
  -9   2  10    21830.91    21131.99    556.89 o 
  -8   2  10     5874.76     6126.13    245.81 o 
  -7   2  10    17945.88    17364.81    619.09 o 
  -6   2  10    58131.68    58245.05   2084.06 o 
  -5   2  10      286.26      487.41     96.92 o 
  -4   2  10     3746.39     3929.15    140.67 o 
  -3   2  10     6805.70     7273.64    170.04 o 
  -2   2  10    32592.95    33041.84    561.33 o 
  -1   2  10    90895.29    88171.51   1826.39 o 
   0   2  10       32.01      374.27    132.07 o 
   1   2  10   151567.88   146464.73   3265.36 o 
   2   2  10       35.29      208.66     71.21 o 
   3   2  10   192549.92   179307.20   3081.08 o 
   4   2  10        3.71      378.93    211.91 o 
   5   2  10    86959.13    86596.48   1549.86 o 
   6   2  10     3201.36     3192.27    145.22 o 
   7   2  10    24731.16    24422.19    608.22 o 
   8   2  10      246.44      383.98    136.09 o 
   9   2  10     3572.66     3634.30    345.16 o 
  10   2  10     9557.30    10009.88   1220.11 o 
  11   2  10     4098.42     4282.93    416.57 o 
  12   2  10       22.76      187.13    292.14 o 
 -12   3  10       20.51       -7.44    156.82 o 
 -11   3  10      307.10      686.33    246.80 o 
 -10   3  10     9083.93     8188.02    375.66 o 
  -9   3  10    23317.39    22528.21    592.02 o 
  -8   3  10     3929.76     4064.84    212.43 o 
  -7   3  10     7888.00     7697.48    225.47 o 
  -6   3  10    18710.55    18509.59    471.07 o 
  -5   3  10   169439.11   172308.30   3251.08 o 
  -4   3  10      323.02      495.59     86.85 o 
  -3   3  10    13670.12    14731.17    325.50 o 
  -2   3  10     2127.75     2532.32    113.60 o 
  -1   3  10   205260.41   196094.41   2999.04 o 
   0   3  10    23399.22    22262.00    687.41 o 
   1   3  10     6035.71     6446.46    173.72 o 
   2   3  10     3293.17     3449.23    133.62 o 
   3   3  10    34548.14    33986.07    848.11 o 
   4   3  10    51034.82    51609.52    966.76 o 
   5   3  10    76421.38    75283.23   1373.28 o 
   6   3  10      499.27      779.73    106.67 o 
   7   3  10     4287.99     4621.97    188.19 o 
   8   3  10     7116.62     6944.02    548.57 o 
   9   3  10    64695.97    66193.09   3914.90 o 
  10   3  10     5171.42     5441.53    465.74 o 
  11   3  10     4901.71     5149.60    441.89 o 
 -12   4  10    13714.42    12541.10    636.82 o 
 -11   4  10       11.27       -7.03    144.34 o 
 -10   4  10     7903.21     7985.55    381.39 o 
  -9   4  10     3216.62     3624.65    225.82 o 
  -8   4  10     1032.46     1009.92    125.08 o 
  -7   4  10     3268.40     3332.37    192.53 o 
  -6   4  10    84674.23    84058.15   1674.06 o 
  -5   4  10     1128.76     1319.61    122.29 o 
  -4   4  10    16836.91    17210.24    427.82 o 
  -3   4  10    20053.14    19861.79    551.41 o 
  -2   4  10   104174.75   104254.22   2576.59 o 
  -1   4  10     6159.48     6391.73    192.80 o 
   0   4  10    22987.10    22033.12    525.78 o 
   1   4  10    31525.74    30772.06    690.21 o 
   2   4  10     1600.69     1754.39    113.85 o 
   3   4  10    14552.32    14836.49    314.17 o 
   4   4  10     3531.25     3446.10    193.27 o 
   5   4  10    15234.46    14864.98    363.13 o 
   6   4  10    40345.86    39266.30    866.40 o 
   7   4  10     6823.31     7289.72    318.23 o 
   8   4  10    19720.51    18882.32    760.02 o 
   9   4  10     2409.28     2693.71    307.18 o 
  10   4  10    36402.91    36462.11   2992.06 o 
  11   4  10     1555.54     1812.04    286.82 o 
 -11   5  10     9547.40     9095.96    536.53 o 
 -10   5  10     2424.59     2382.33    246.79 o 
  -9   5  10      235.68      322.18    130.58 o 
  -8   5  10    17678.36    16828.75    482.15 o 
  -7   5  10     7303.12     7130.93    281.33 o 
  -6   5  10       10.24      113.07     87.95 o 
  -5   5  10    24398.85    23776.88    670.94 o 
  -4   5  10      845.31      937.15    121.13 o 
  -3   5  10     1591.41     1545.81    142.18 o 
  -2   5  10    59161.77    58320.46   1402.83 o 
  -1   5  10    47868.45    48834.10   1029.46 o 
   0   5  10    38426.14    37915.22   1035.19 o 
   1   5  10     9097.72     9269.36    288.65 o 
   2   5  10   147323.14   136745.94   2699.79 o 
   3   5  10    23164.82    21586.86   1278.57 o 
   4   5  10    27187.03    27107.97    877.22 o 
   5   5  10    28152.46    29224.38    952.50 o 
   6   5  10    57557.79    58675.02   1250.28 o 
   7   5  10      208.68      450.16    132.37 o 
   8   5  10       46.80      204.77    126.02 o 
   9   5  10    17629.30    16812.93   1069.14 o 
  10   5  10     8906.33     9282.15    825.77 o 
  11   5  10      773.43     1086.07    253.29 o 
 -11   6  10      128.71     -150.30    187.61 o 
 -10   6  10      519.42      609.64    157.57 o 
  -9   6  10    22500.91    20090.71    709.27 o 
  -8   6  10    39854.85    38758.98    906.55 o 
  -7   6  10     5794.26     5846.15    270.29 o 
  -6   6  10     3655.83     3748.22    244.87 o 
  -5   6  10    15965.35    14928.68    504.52 o 
  -4   6  10    30795.18    31803.58    857.87 o 
  -3   6  10     2825.97     2974.41    196.75 o 
  -2   6  10      813.65      950.36    127.36 o 
  -1   6  10     5819.14     5656.44    215.07 o 
   0   6  10    14657.91    14632.03    453.11 o 
   1   6  10    58753.65    58072.99   1401.49 o 
   2   6  10      259.13      353.48     94.37 o 
   3   6  10    21917.14    21274.81   1062.61 o 
   4   6  10     1544.86     1521.65    180.74 o 
   5   6  10    33375.04    31926.34   1046.53 o 
   6   6  10      908.70     1379.47    264.60 o 
   7   6  10     4975.50     5082.95    302.64 o 
   8   6  10    11383.62    10983.02    672.94 o 
   9   6  10      655.59      397.76    195.81 o 
  10   6  10     2093.94     2289.79    336.24 o 
 -10   7  10        7.46      264.88    195.23 o 
  -9   7  10      707.24      636.74    190.74 o 
  -8   7  10    16457.07    16448.77    587.46 o 
  -7   7  10    20770.22    20872.49    674.68 o 
  -6   7  10     1534.02     1573.84    186.57 o 
  -5   7  10     8610.84     8836.29    369.93 o 
  -4   7  10    32306.55    32038.50   1067.90 o 
  -3   7  10    67885.41    66476.13   1618.42 o 
  -2   7  10      116.33      192.92     96.39 o 
  -1   7  10     3112.65     3212.25    179.34 o 
   0   7  10    14185.80    13087.83    554.36 o 
   1   7  10    29408.33    28596.63   1223.61 o 
   2   7  10     8284.44     7895.79    308.44 o 
   3   7  10    12849.84    12473.15    525.68 o 
   4   7  10     6981.33     6847.02    621.37 o 
   5   7  10      274.72      395.40    149.53 o 
   6   7  10     4644.93     4592.27    339.66 o 
   7   7  10    39797.88    38884.52   1311.02 o 
   8   7  10    20138.27    20971.65    707.15 o 
   9   7  10     4300.80     4583.70    425.11 o 
  10   7  10      143.63      207.67    334.14 o 
  -9   8  10     1151.06     1377.87    290.62 o 
  -8   8  10      460.23      509.49    206.66 o 
  -7   8  10      592.19      918.49    190.45 o 
  -6   8  10      282.87      561.79    159.65 o 
  -5   8  10    14549.85    14965.88    530.59 o 
  -4   8  10    23523.72    24330.66    728.70 o 
  -3   8  10     1423.60     1683.30    181.30 o 
  -2   8  10    10307.83     9774.85    429.21 o 
  -1   8  10    16553.31    16411.41    457.49 o 
   0   8  10    15656.29    14420.07    478.11 o 
   1   8  10     8933.75     7594.43    442.44 o 
   2   8  10      396.22      646.15    129.10 o 
   3   8  10    23037.09    21963.14    927.74 o 
   4   8  10      518.36      756.69    275.10 o 
   5   8  10     9075.17     8953.31    469.73 o 
   6   8  10     2945.06     2794.10    301.03 o 
   7   8  10     8223.65     8523.76    491.75 o 
   8   8  10     9172.33     9442.68    466.47 o 
   9   8  10     3867.87     4006.42    335.68 o 
  -8   9  10      108.87      504.75    252.35 o 
  -7   9  10     2388.59     2195.22    455.47 o 
  -6   9  10    10369.65    10943.16    470.25 o 
  -5   9  10     4546.17     5027.28    465.98 o 
  -4   9  10     3064.76     2972.75    251.18 o 
  -3   9  10     3075.62     2970.30    236.68 o 
  -2   9  10      695.98      729.54    149.08 o 
  -1   9  10      381.99      513.92    116.10 o 
   0   9  10    25884.70    25629.88    755.44 o 
   1   9  10     3793.78     3862.85    252.05 o 
   2   9  10      750.15      780.10    273.70 o 
   3   9  10     2564.95     2535.71    287.13 o 
   4   9  10    48761.36    45024.40   1490.75 o 
   5   9  10     1412.72     1654.06    336.47 o 
   6   9  10      103.62      246.56    207.20 o 
   7   9  10     3069.01     3600.70    373.63 o 
   8   9  10    10382.42    10478.85    603.71 o 
  -7  10  10    14787.67    17026.47   1165.28 o 
  -6  10  10     9726.59     9777.14    552.45 o 
  -5  10  10     1440.73     1760.69    226.90 o 
  -4  10  10     3881.04     4121.43    320.59 o 
  -3  10  10     8612.59     8854.36    400.20 o 
  -2  10  10     4546.46     4623.85    299.05 o 
  -1  10  10      672.79      982.73    163.84 o 
   0  10  10      305.67      339.14    136.52 o 
   1  10  10       85.78      214.56    131.13 o 
   2  10  10       72.34        1.09    260.87 o 
   3  10  10     5572.80     5251.65    399.86 o 
   4  10  10        3.18      184.00    178.19 o 
   5  10  10     1288.90     1350.14    260.45 o 
   6  10  10      448.61      839.14    232.37 o 
   7  10  10      181.62       16.97    196.97 o 
  -5  11  10     2769.94     2702.19    361.90 o 
  -4  11  10      416.70      952.39    225.37 o 
  -3  11  10     1674.00     2074.70    242.33 o 
  -2  11  10    18837.60    19203.67    661.06 o 
  -1  11  10     6610.93     6883.79    453.88 o 
   0  11  10     1288.48     1395.19    200.67 o 
   1  11  10      474.12      451.11    178.80 o 
   2  11  10    10754.47    10885.01    564.34 o 
   3  11  10      229.56      288.73    180.46 o 
   4  11  10     2347.41     2320.70    313.81 o 
   5  11  10     1776.03     1652.87    367.74 o 
  -4  12  10       35.49       38.69    240.57 o 
  -3  12  10     5287.35     5517.15    449.87 o 
  -2  12  10      685.29      882.27    230.58 o 
  -1  12  10       33.24      108.97    184.52 o 
   0  12  10     1391.66     1559.99    248.03 o 
   1  12  10     3768.21     3794.65    375.49 o 
   2  12  10      653.48      668.96    219.64 o 
 -11   0  11    28033.53    28118.85   1016.35 o 
  -9   0  11      328.59      647.14    200.20 o 
  -7   0  11   150007.61   149564.66   4152.22 o 
  -5   0  11    30000.98    28692.14    975.11 o 
  -3   0  11   352218.78   319128.19   8552.55 o 
  -1   0  11     1443.55     1511.53    139.07 o 
   1   0  11    90996.50    93129.52   2072.44 o 
   3   0  11    16007.12    16081.66    417.67 o 
   5   0  11      255.74      392.47     66.38 o 
   7   0  11    16109.72    16340.25    638.86 o 
   9   0  11     4898.61     5285.98    567.00 o 
  11   0  11       12.22      161.00    273.47 o 
 -12   1  11      852.06      964.04    260.11 o 
 -11   1  11    18077.41    18043.30    602.89 o 
 -10   1  11     1592.83     1718.14    172.06 o 
  -9   1  11    25571.55    26534.87    657.08 o 
  -8   1  11    15617.31    15751.33    436.69 o 
  -7   1  11     8672.98     9027.50    294.65 o 
  -6   1  11    63659.31    63636.91   1456.21 o 
  -5   1  11      484.66      539.24     65.74 o 
  -4   1  11    15573.83    16951.19    572.23 o 
  -3   1  11    16910.10    18237.64    492.61 o 
  -2   1  11    87628.00    87555.54   2137.48 o 
  -1   1  11    39129.24    40264.92    956.47 o 
   0   1  11     6470.90     6906.23    253.87 o 
   1   1  11    62019.64    60333.09    967.63 o 
   2   1  11    26420.55    26277.53    493.87 o 
   3   1  11    39159.92    38878.30    708.98 o 
   4   1  11    67806.91    67322.44   1205.61 o 
   5   1  11    22428.79    21701.87    449.12 o 
   6   1  11     6867.69     6540.09    237.06 o 
   7   1  11     2254.81     2414.73    167.34 o 
   8   1  11    44707.63    45268.69   1026.77 o 
   9   1  11     2107.94     2140.87    222.19 o 
  10   1  11     6702.85     6863.07    480.95 o 
  11   1  11       70.63      223.91    197.14 o 
  12   1  11     5460.88     7009.39    748.07 o 
 -12   2  11    20706.42    19597.06    658.39 o 
 -11   2  11     7223.56     7449.18    367.64 o 
 -10   2  11    47301.02    46980.38   1348.04 o 
  -9   2  11    28788.34    28421.65    709.76 o 
  -8   2  11    10024.32    10333.69    333.31 o 
  -7   2  11    14531.88    14344.19    400.08 o 
  -6   2  11     6681.50     6714.22    239.71 o 
  -5   2  11    70636.87    67609.76   1959.03 o 
  -4   2  11    12804.44    13226.92    327.23 o 
  -3   2  11    14838.85    14778.97    347.03 o 
  -2   2  11    30794.70    29976.90    777.76 o 
  -1   2  11    71856.85    71654.92   1421.90 o 
   0   2  11    86412.66    85036.45   1670.15 o 
   1   2  11     1795.54     1773.75    107.75 o 
   2   2  11    79352.17    78396.98   1370.77 o 
   3   2  11    34202.14    33042.58    701.67 o 
   4   2  11    72923.29    72723.88   1307.52 o 
   5   2  11     2155.44     2349.90    121.78 o 
   6   2  11     4746.03     5024.66    181.57 o 
   7   2  11     2463.08     2308.10    164.51 o 
   8   2  11      354.75      508.14    138.72 o 
   9   2  11       27.44       80.27    124.68 o 
  10   2  11      849.13     1272.35    406.70 o 
  11   2  11      887.95     1272.76    263.76 o 
 -12   3  11       15.00      393.63    260.87 o 
 -11   3  11     6927.97     6336.99    351.35 o 
 -10   3  11     8524.10     8582.47    436.88 o 
  -9   3  11    11561.57    11469.96    379.96 o 
  -8   3  11    29768.18    28428.95    692.10 o 
  -7   3  11     1461.66     1654.98    145.10 o 
  -6   3  11    52820.25    52263.71   1449.95 o 
  -5   3  11     1017.18     1201.95    115.79 o 
  -4   3  11   117850.02   125983.91   2157.44 o 
  -3   3  11    12518.32    12566.77    413.63 o 
  -2   3  11    16465.62    16580.93    358.46 o 
  -1   3  11     5463.95     5055.23    154.82 o 
   0   3  11    99415.03    88577.03   3574.44 o 
   1   3  11    31182.41    32425.87    675.88 o 
   2   3  11    15404.02    15031.27    356.94 o 
   3   3  11     1700.26     1702.88     95.85 o 
   4   3  11    31137.14    30823.76    819.70 o 
   5   3  11     1502.25     1922.57    201.01 o 
   6   3  11    48595.91    50165.18    967.97 o 
   7   3  11     6126.42     5992.03    214.94 o 
   8   3  11     3338.38     3522.60    319.73 o 
   9   3  11      941.05      805.67    210.87 o 
  10   3  11    22159.61    21642.84   1051.17 o 
  11   3  11     9572.34     9420.21    571.74 o 
 -12   4  11    12103.76    12251.07    629.25 o 
 -11   4  11     2350.09     2230.14    299.15 o 
 -10   4  11      219.47      265.12    152.89 o 
  -9   4  11    52665.74    49667.49   1120.05 o 
  -8   4  11    13973.86    13500.22    365.67 o 
  -7   4  11     4015.06     4106.54    327.70 o 
  -6   4  11       15.96      158.04     85.08 o 
  -5   4  11   169925.59   172578.84   3274.17 o 
  -4   4  11     6332.31     6433.54    228.31 o 
  -3   4  11     4053.83     4277.26    197.80 o 
  -2   4  11     6893.46     6856.43    227.54 o 
  -1   4  11   110272.70   107748.84   1705.10 o 
   0   4  11       33.08      348.17     95.76 o 
   1   4  11    15302.32    14893.16    392.72 o 
   2   4  11    11173.95    11054.62    264.78 o 
   3   4  11      600.79      644.21     77.42 o 
   4   4  11     5058.44     5288.73    236.17 o 
   5   4  11    33551.05    33585.33    687.16 o 
   6   4  11    24886.01    25113.29    553.04 o 
   7   4  11     5904.99     6013.57    292.44 o 
   8   4  11     5635.30     5025.69    564.20 o 
   9   4  11     2227.43     2594.57    311.75 o 
  10   4  11    10822.35    11054.07   1615.15 o 
  11   4  11      358.54      626.70    212.24 o 
 -11   5  11    18748.12    17645.12    781.90 o 
 -10   5  11      406.13      167.05    214.20 o 
  -9   5  11    18924.37    17651.75    462.78 o 
  -8   5  11     2564.17     2778.97    202.20 o 
  -7   5  11    16679.79    16538.43    465.83 o 
  -6   5  11     1001.51     1225.06    132.95 o 
  -5   5  11      588.04      677.38    105.96 o 
  -4   5  11     9867.36     9571.39    347.12 o 
  -3   5  11     1515.99     1547.16    144.85 o 
  -2   5  11    10309.55    10356.12    387.13 o 
  -1   5  11    38329.80    39645.41    954.14 o 
   0   5  11     2380.00     2869.02    166.17 o 
   1   5  11    22909.44    22347.47    550.20 o 
   2   5  11    74409.37    73036.91   2045.08 o 
   3   5  11    58643.95    56889.64   1201.80 o 
   4   5  11     1029.43     1009.71    179.67 o 
   5   5  11     5259.57     4910.19    234.97 o 
   6   5  11    45961.36    44636.55    987.67 o 
   7   5  11    17562.92    17839.42    577.75 o 
   8   5  11     3100.77     2937.40    540.40 o 
   9   5  11      476.42      860.70    210.82 o 
  10   5  11     5441.51     5529.14    449.76 o 
  11   5  11     4935.35     6697.65    753.21 o 
 -11   6  11    10368.67     9194.78    562.62 o 
 -10   6  11     2468.97     2236.46    260.84 o 
  -9   6  11      491.25      678.25    206.32 o 
  -8   6  11    22668.99    22253.96    942.68 o 
  -7   6  11    30868.21    31159.35    752.72 o 
  -6   6  11     3330.27     3672.85    212.19 o 
  -5   6  11      760.08      986.51    145.71 o 
  -4   6  11       55.86      239.37    103.99 o 
  -3   6  11    72957.73    72788.00   1746.44 o 
  -2   6  11    56071.48    57158.73   1621.22 o 
  -1   6  11      749.96      925.57    106.31 o 
   0   6  11    14227.87    13847.67    442.26 o 
   1   6  11    36896.65    36090.05    927.25 o 
   2   6  11    31539.59    30951.82    814.61 o 
   3   6  11     1090.26     1267.69    171.15 o 
   4   6  11       10.56      187.98    115.10 o 
   5   6  11     9506.85    10035.58    615.07 o 
   6   6  11      845.67      880.06    178.33 o 
   7   6  11        3.46      102.62    121.45 o 
   8   6  11     7847.65     7977.10    380.11 o 
   9   6  11      126.82      130.72    168.24 o 
  10   6  11     3021.57     3360.67    380.04 o 
 -10   7  11     3245.09     3296.00    326.99 o 
  -9   7  11       43.83      -29.75    195.20 o 
  -8   7  11     9735.13     9999.92    438.95 o 
  -7   7  11      207.69      375.93    128.04 o 
  -6   7  11    32749.09    33492.99    946.50 o 
  -5   7  11     9713.17     9623.91    394.23 o 
  -4   7  11    17462.68    17843.85    569.93 o 
  -3   7  11     1346.92     1464.70    166.05 o 
  -2   7  11    34270.82    32798.75    878.48 o 
  -1   7  11    19095.98    19618.29    505.77 o 
   0   7  11      279.94      215.36     96.88 o 
   1   7  11       32.85       57.28     86.92 o 
   2   7  11     7011.09     6972.86    292.97 o 
   3   7  11     1345.35     1541.48    199.79 o 
   4   7  11    12748.04    12171.22    544.14 o 
   5   7  11    23823.07    23086.13    839.79 o 
   6   7  11     1017.31     1190.34    242.67 o 
   7   7  11     2948.86     2834.49    296.31 o 
   8   7  11    14495.33    14087.85    547.41 o 
   9   7  11    35331.23    34135.80   1266.71 o 
  10   7  11      538.45      576.34    350.47 o 
  -9   8  11       55.19      179.32    218.80 o 
  -8   8  11      494.29      585.43    238.24 o 
  -7   8  11    23280.13    23844.50   1161.31 o 
  -6   8  11    12913.48    13416.52    616.80 o 
  -5   8  11     2766.42     3331.11    267.28 o 
  -4   8  11     2265.09     2142.34    208.05 o 
  -3   8  11    15694.70    16126.14    537.08 o 
  -2   8  11     3510.16     3498.44    233.21 o 
  -1   8  11     1075.25     1411.37    140.87 o 
   0   8  11    11885.69    10985.85    402.03 o 
   1   8  11     1167.91     1328.57    195.15 o 
   2   8  11      237.72      341.35    201.60 o 
   3   8  11    24939.69    22672.65   1139.38 o 
   4   8  11    32135.94    30139.63   1059.07 o 
   5   8  11     6421.41     5941.92    396.94 o 
   6   8  11     3869.18     4106.67    351.53 o 
   7   8  11     8374.28     8001.16    478.18 o 
   8   8  11    15216.56    15978.09    617.22 o 
   9   8  11      266.23      326.55    300.77 o 
  -8   9  11      586.15      822.03    272.04 o 
  -7   9  11       96.81       49.00    272.07 o 
  -6   9  11      442.15      212.76    168.73 o 
  -5   9  11      677.21      679.31    167.77 o 
  -4   9  11     3050.57     3192.41    255.05 o 
  -3   9  11    10148.87     9879.66    406.44 o 
  -2   9  11     1448.95     1399.18    179.26 o 
  -1   9  11     2488.91     2346.81    207.56 o 
   0   9  11    26787.55    27109.96    925.20 o 
   1   9  11    29155.00    26589.74   1189.98 o 
   2   9  11    15326.63    13752.04    608.61 o 
   3   9  11      285.08      436.47    276.27 o 
   4   9  11    27164.91    23984.79    919.64 o 
   5   9  11    11597.65    11601.61    587.17 o 
   6   9  11     2441.45     2204.86    301.42 o 
   7   9  11     4405.52     4616.45    416.59 o 
   8   9  11     4855.11     5407.77    505.76 o 
  -7  10  11      441.71      903.47    398.07 o 
  -6  10  11     2125.26     2205.43    472.74 o 
  -5  10  11     9040.38     9007.53    515.22 o 
  -4  10  11    15615.06    15765.37    710.34 o 
  -3  10  11     5766.16     6160.38    347.80 o 
  -2  10  11       99.95      216.10    134.06 o 
  -1  10  11    13026.66    12596.11    479.75 o 
   0  10  11    18291.95    18152.92    608.95 o 
   1  10  11     3501.79     3682.86    622.77 o 
   2  10  11      216.06      371.28    163.57 o 
   3  10  11     7320.08     7225.91    509.84 o 
   4  10  11      146.47      194.04    166.26 o 
   5  10  11      662.39      755.53    222.40 o 
   6  10  11    16247.12    15567.01    744.27 o 
   7  10  11      424.06      636.54    356.54 o 
  -5  11  11       49.03      195.24    188.25 o 
  -4  11  11     3779.43     3893.03    383.77 o 
  -3  11  11     8363.81     8680.88    511.43 o 
  -2  11  11       50.41      439.55    187.73 o 
  -1  11  11       50.66      326.77    176.27 o 
   0  11  11        4.79      137.35    130.27 o 
   1  11  11     4167.11     4137.61    887.14 o 
   2  11  11     3306.88     3209.09    600.14 o 
   3  11  11     7526.44     7258.98    768.61 o 
   4  11  11     1936.38     1978.68    289.00 o 
   5  11  11      318.93      397.37    213.42 o 
  -4  12  11     4520.23     5234.18    598.74 o 
  -3  12  11      211.69      543.47    204.73 o 
  -2  12  11     2552.97     3043.49    650.54 o 
  -1  12  11     3984.70     4397.40    569.34 o 
   0  12  11     1631.40     1594.39    260.86 o 
   1  12  11    10331.99    10602.55    574.61 o 
   2  12  11     4737.36     5225.42    435.42 o 
 -12   0  12     3047.25     3651.23    494.67 o 
 -10   0  12    17623.09    18367.25    733.33 o 
  -8   0  12       57.09      378.93    312.67 o 
  -6   0  12   105794.21   104650.18   3518.00 o 
  -4   0  12     6278.59     6355.95    284.02 o 
  -2   0  12    89151.49    92302.20   2528.67 o 
   0   0  12    80099.80    82024.13   1842.40 o 
   2   0  12    32090.29    32643.67    872.39 o 
   4   0  12     6102.27     5850.58    290.07 o 
   6   0  12    59189.94    60319.46   1788.01 o 
   8   0  12     3791.44     3916.20    318.34 o 
  10   0  12    36356.42    38132.57   1907.75 o 
 -12   1  12     9604.42    10314.82    791.01 o 
 -11   1  12     7454.47     7480.10    318.10 o 
 -10   1  12    14655.58    14372.95    440.43 o 
  -9   1  12       19.40      149.78    107.83 o 
  -8   1  12     3353.02     3633.51    196.21 o 
  -7   1  12    19412.30    19552.15    586.57 o 
  -6   1  12     1269.62     1342.47    125.18 o 
  -5   1  12      569.33      698.48     80.07 o 
  -4   1  12     7845.10     8942.64    299.29 o 
  -3   1  12     1204.69     1773.52    344.32 o 
  -2   1  12      198.32      304.19    122.52 o 
  -1   1  12       28.99      203.93     58.34 o 
   0   1  12      223.88      547.63    111.21 o 
   1   1  12    19588.57    20646.63    362.19 o 
   2   1  12     2815.00     3089.92    108.43 o 
   3   1  12    10679.35    10923.26    239.07 o 
   4   1  12     5567.51     5470.18    160.60 o 
   5   1  12    15208.85    14710.70    333.72 o 
   6   1  12    11400.67    10827.93    493.33 o 
   7   1  12    39188.16    39252.75    895.37 o 
   8   1  12     1727.86     1941.32    170.58 o 
   9   1  12      193.01      386.96    147.94 o 
  10   1  12     1724.85     1924.67    537.60 o 
  11   1  12    34910.59    37889.36   1380.25 o 
 -12   2  12     1129.05     1659.00    273.03 o 
 -11   2  12     9686.72     9089.98    406.43 o 
 -10   2  12    10987.60    11366.84    384.00 o 
  -9   2  12    22869.02    22198.75    580.47 o 
  -8   2  12     9686.45     9656.74    323.35 o 
  -7   2  12        0.59      157.83     87.46 o 
  -6   2  12    15178.18    14887.17    399.17 o 
  -5   2  12      491.17      661.81     75.79 o 
  -4   2  12    45895.98    48213.86    993.44 o 
  -3   2  12     7936.90     8000.16    222.16 o 
  -2   2  12    28280.46    28295.46   1044.33 o 
  -1   2  12       47.51      166.86     51.82 o 
   0   2  12    95782.80    93841.14   1839.43 o 
   1   2  12      791.92     1064.36     87.35 o 
   2   2  12    19662.17    20157.76    397.08 o 
   3   2  12    15541.01    15713.40    324.03 o 
   4   2  12    66368.14    64548.57   1172.62 o 
   5   2  12     9429.90     9155.42    291.03 o 
   6   2  12     3293.36     3354.19    153.21 o 
   7   2  12    10457.85    10188.74    336.52 o 
   8   2  12     9510.91     9772.51    415.18 o 
   9   2  12       31.86       99.69    132.15 o 
  10   2  12      258.83      181.21    187.06 o 
  11   2  12      558.50     1127.49    243.99 o 
 -12   3  12      401.62      465.51    211.36 o 
 -11   3  12     1499.38     1619.03    265.92 o 
 -10   3  12     2209.81     2574.30    204.88 o 
  -9   3  12    14978.05    14142.96    434.46 o 
  -8   3  12      934.84     1037.49    138.30 o 
  -7   3  12      156.29      281.51     94.04 o 
  -6   3  12     3646.43     3870.83    219.81 o 
  -5   3  12    19325.35    19987.12    489.95 o 
  -4   3  12     7558.47     7486.55    325.39 o 
  -3   3  12     4332.19     4864.64    159.67 o 
  -2   3  12    21684.74    22819.06    820.19 o 
  -1   3  12     2177.76     2390.93    202.68 o 
   0   3  12     1743.09     1560.51     98.29 o 
   1   3  12     6377.10     6566.88    206.27 o 
   2   3  12        2.08      173.84     53.18 o 
   3   3  12     1293.82     1308.77     77.00 o 
   4   3  12     9271.26     9303.19    248.40 o 
   5   3  12    50239.76    50150.58    956.06 o 
   6   3  12     7521.54     7352.80    234.73 o 
   7   3  12      198.88      438.38     99.42 o 
   8   3  12     6989.42     7572.02    362.93 o 
   9   3  12    45554.96    46906.28   1678.61 o 
  10   3  12       19.99      242.30    183.59 o 
  11   3  12      130.28      471.21    295.17 o 
 -11   4  12    12337.59    11134.80    576.47 o 
 -10   4  12      169.23        6.05    258.07 o 
  -9   4  12      311.00      376.64    130.34 o 
  -8   4  12    36089.31    34839.99    825.05 o 
  -7   4  12    31604.74    30741.46    723.23 o 
  -6   4  12      471.26      524.15    104.42 o 
  -5   4  12     1064.60     1418.67    130.74 o 
  -4   4  12    43394.25    44497.09    942.95 o 
  -3   4  12    34484.15    36042.79   1299.86 o 
  -2   4  12    33646.01    33529.78    660.47 o 
  -1   4  12     1003.91     1263.10     87.95 o 
   0   4  12    15109.44    14799.36    606.69 o 
   1   4  12     7077.11     7212.23    207.92 o 
   2   4  12    64058.47    65045.95   1153.81 o 
   3   4  12     1229.46     1335.65    128.46 o 
   4   4  12    10971.05    10686.92    432.21 o 
   5   4  12      448.94      596.76     89.30 o 
   6   4  12     2267.67     2365.71    145.12 o 
   7   4  12    14687.79    14197.38    482.66 o 
   8   4  12    27719.04    26530.07   1508.51 o 
   9   4  12       32.92      126.06    169.46 o 
  10   4  12     6198.64     6147.70    536.90 o 
  11   4  12     5684.96     6730.44    510.18 o 
 -11   5  12      723.27      791.61    245.00 o 
 -10   5  12     6380.89     5234.06    408.99 o 
  -9   5  12    14220.66    13644.17    678.42 o 
  -8   5  12     7721.33     7181.89    303.12 o 
  -7   5  12      120.41      140.83     99.41 o 
  -6   5  12     1321.49     1452.06    167.52 o 
  -5   5  12     1998.47     2089.05    184.83 o 
  -4   5  12       69.22      120.33     79.17 o 
  -3   5  12     6297.51     6109.34    233.93 o 
  -2   5  12     1904.15     2003.01    160.03 o 
  -1   5  12    19251.61    19324.15    434.84 o 
   0   5  12      242.14      409.84     87.51 o 
   1   5  12    17899.48    17817.78    467.48 o 
   2   5  12     5877.14     5654.46    232.71 o 
   3   5  12    53827.25    50467.96   1263.44 o 
   4   5  12      236.28      298.01     96.58 o 
   5   5  12        8.73      124.04     86.32 o 
   6   5  12     4174.35     4257.10    211.57 o 
   7   5  12    10165.26    10237.61    407.76 o 
   8   5  12      593.90      588.44    207.67 o 
   9   5  12    13681.29    13818.05   1407.94 o 
  10   5  12       23.50      389.96    191.55 o 
  11   5  12      528.41      890.41    368.67 o 
 -11   6  12    11867.56    11503.03   1633.35 o 
 -10   6  12      275.03      528.03    207.15 o 
  -9   6  12     2302.81     2222.30    296.31 o 
  -8   6  12     9095.43     8639.40    402.16 o 
  -7   6  12     1430.11     1524.87    168.92 o 
  -6   6  12    10121.15    10304.17    345.63 o 
  -5   6  12    32425.68    32225.02    753.73 o 
  -4   6  12     3839.44     3527.39    227.47 o 
  -3   6  12       31.28      228.97    103.42 o 
  -2   6  12    56872.93    56480.26   1386.68 o 
  -1   6  12    21982.91    22389.29    546.60 o 
   0   6  12      133.92      178.76     89.62 o 
   1   6  12    13336.92    13633.01    480.17 o 
   2   6  12    59908.49    57094.20   1452.96 o 
   3   6  12       22.54      254.98    106.53 o 
   4   6  12      771.38      726.86    143.96 o 
   5   6  12    27281.34    26141.53    899.21 o 
   6   6  12    27203.06    27462.42   1022.48 o 
   7   6  12     1740.36     1841.70    205.41 o 
   8   6  12      388.57      533.90    182.65 o 
   9   6  12     9655.14     9048.33    537.91 o 
  10   6  12     5033.36     5949.55    482.08 o 
 -10   7  12     5398.76     5288.90    380.16 o 
  -9   7  12      446.01      771.35    246.82 o 
  -8   7  12     7750.82     7590.33    390.68 o 
  -7   7  12     7201.99     7814.05    509.31 o 
  -6   7  12    27697.08    28672.37    714.12 o 
  -5   7  12     2108.79     2490.84    224.77 o 
  -4   7  12    36185.82    37234.63   1099.60 o 
  -3   7  12      297.94      467.27    120.99 o 
  -2   7  12    18680.93    18278.38    563.46 o 
  -1   7  12     1473.20     1287.55    124.58 o 
   0   7  12    10388.21     9925.95    367.92 o 
   1   7  12     1192.00     1443.48    153.48 o 
   2   7  12      351.63      318.38    105.92 o 
   3   7  12     7549.51     7000.08    436.34 o 
   4   7  12      499.36      573.35    156.38 o 
   5   7  12       14.09      -44.11    121.15 o 
   6   7  12    21328.60    20671.71    796.35 o 
   7   7  12    15413.89    15352.65    562.95 o 
   8   7  12     3876.52     4020.50    310.31 o 
   9   7  12      366.49      484.41    211.19 o 
  10   7  12    12811.41    12685.97   1007.07 o 
  -9   8  12    25681.01    26095.87   1026.47 o 
  -8   8  12      850.22      962.87    264.08 o 
  -7   8  12      471.28      422.76    175.76 o 
  -6   8  12    16580.86    16340.57    723.72 o 
  -5   8  12    39259.52    39367.45   1344.28 o 
  -4   8  12     5992.73     6156.23    315.23 o 
  -3   8  12      481.18      562.28    140.67 o 
  -2   8  12     1230.08     1344.40    167.55 o 
  -1   8  12    31086.86    31048.84    862.21 o 
   0   8  12    41414.40    40751.76   1069.94 o 
   1   8  12     1340.08     1184.48    152.98 o 
   2   8  12     5457.68     4674.30    337.17 o 
   3   8  12     5583.22     5352.28    360.34 o 
   4   8  12    20654.15    19703.80    774.04 o 
   5   8  12    10561.90    10199.52    513.79 o 
   6   8  12       61.46     -123.89    137.74 o 
   7   8  12      120.55      247.53    185.73 o 
   8   8  12      261.53      451.30    172.57 o 
   9   8  12     9077.19     8595.14    852.61 o 
  -8   9  12      871.62     1244.54    464.57 o 
  -7   9  12     2456.35     2472.83    274.75 o 
  -6   9  12      331.08      426.28    365.17 o 
  -5   9  12      107.62      354.44    178.14 o 
  -4   9  12     1210.80     1594.20    241.69 o 
  -3   9  12     9270.28     8928.14    388.48 o 
  -2   9  12     2041.38     2262.06    212.06 o 
  -1   9  12    17287.97    16653.48    557.78 o 
   0   9  12        5.33      309.57    118.43 o 
   2   9  12     1167.81     1234.21    214.02 o 
   3   9  12    16455.14    15621.50    674.40 o 
   4   9  12     5040.46     5100.10    385.00 o 
   5   9  12    19702.40    19410.12    810.20 o 
   6   9  12      230.89      434.05    188.93 o 
   7   9  12      688.64      732.31    223.52 o 
   8   9  12     3995.15     4882.78    463.12 o 
  -7  10  12    31098.71    34185.47   1896.55 o 
  -6  10  12      255.04      359.23    253.87 o 
  -5  10  12     2598.34     2893.94    330.98 o 
  -4  10  12     6192.13     5967.70    431.28 o 
  -3  10  12    47494.76    46956.17   1567.64 o 
  -2  10  12     1400.65     1651.71    253.78 o 
  -1  10  12      132.57       34.48    178.50 o 
   0  10  12    11105.44     9545.14    606.04 o 
   1  10  12    11848.37    12023.50    569.87 o 
   2  10  12     4002.43     4327.89    362.08 o 
   3  10  12    10042.63    10289.38    542.00 o 
   4  10  12     9063.00     8940.24    511.04 o 
   5  10  12      897.20     1101.70    248.50 o 
   6  10  12     2628.81     2754.10    357.04 o 
   7  10  12    22006.05    20910.57   1297.34 o 
  -5  11  12      101.01      164.05    186.38 o 
  -4  11  12    17945.97    18736.77    984.67 o 
  -3  11  12      192.88      458.28    199.73 o 
  -2  11  12    18646.23    19216.16    815.87 o 
  -1  11  12     3397.15     3489.42    346.39 o 
   0  11  12     2065.87     2055.93    273.27 o 
   1  11  12     1449.04     1671.88    252.22 o 
   2  11  12      263.12      302.02    181.07 o 
   3  11  12     2505.97     2734.45    329.98 o 
   4  11  12     8133.35     8403.54    526.60 o 
   5  11  12      406.42      198.80    303.34 o 
  -3  12  12    10318.45    10567.02    599.66 o 
  -2  12  12     9058.61     9883.86    783.77 o 
  -1  12  12     1355.03     1042.54    334.60 o 
   0  12  12    17986.66    18331.89    799.59 o 
   1  12  12     5293.77     5715.17    443.50 o 
 -11   0  13     1785.74     1682.75    263.49 o 
  -9   0  13       20.21      -17.64    142.11 o 
  -7   0  13    44075.70    45940.71   1415.54 o 
  -5   0  13     6366.52     6566.58    319.67 o 
  -3   0  13   168773.86   158186.47   4290.56 o 
  -1   0  13    13397.14    14210.64    493.59 o 
   1   0  13    43245.76    40837.17    948.60 o 
   3   0  13    95938.44    93631.26   2599.03 o 
   5   0  13     2759.97     2957.22    220.04 o 
   7   0  13   200446.63   192264.25   5319.82 o 
   9   0  13    18665.74    18185.68   1086.88 o 
  11   0  13    59372.95    64985.26   3006.29 o 
 -12   1  13     4426.11     4412.37    527.80 o 
 -11   1  13     1066.52     1162.89    190.52 o 
 -10   1  13     8422.85     9088.90    339.04 o 
  -9   1  13      285.19      410.14    113.50 o 
  -8   1  13    21761.63    21794.24    705.04 o 
  -7   1  13      448.19      537.11    160.18 o 
  -6   1  13     2451.69     2383.24    146.92 o 
  -5   1  13     1664.59     1824.45    137.60 o 
  -4   1  13    77202.20    77856.86   1879.88 o 
  -3   1  13    11374.48    11947.06    460.33 o 
  -2   1  13     4435.20     4358.22    239.57 o 
  -1   1  13    54321.69    53972.93   1271.48 o 
   0   1  13    34627.23    34190.49    707.64 o 
   1   1  13    77438.27    75398.08   1204.89 o 
   2   1  13     7911.26     8101.52    210.77 o 
   3   1  13    56019.12    54487.27    894.32 o 
   4   1  13    12123.76    11678.40    236.82 o 
   5   1  13    32012.76    31501.22    620.42 o 
   6   1  13    16859.38    16887.71    493.04 o 
   7   1  13     1785.18     1741.69    153.37 o 
   8   1  13    39286.21    38772.31    913.71 o 
   9   1  13      190.96      341.28    147.07 o 
  10   1  13     3269.45     2871.54    532.70 o 
  11   1  13     4865.52     4705.48    437.54 o 
 -12   2  13       21.90      -17.43    179.37 o 
 -11   2  13        1.37     -127.21    170.74 o 
 -10   2  13     2333.34     2457.67    232.65 o 
  -9   2  13    11888.59    10710.90    357.34 o 
  -8   2  13      444.20      513.95    114.45 o 
  -7   2  13     1504.99     1561.04    139.79 o 
  -6   2  13     4653.27     4936.38    204.95 o 
  -5   2  13    23487.18    24294.19    552.84 o 
  -4   2  13    11697.04    12355.29    316.89 o 
  -3   2  13    14173.29    14538.32    351.72 o 
  -2   2  13    23946.38    23585.09    593.25 o 
  -1   2  13    18473.45    17902.70    415.14 o 
   0   2  13   121150.57   120324.85   2079.42 o 
   1   2  13    69385.88    69214.45   1222.30 o 
   2   2  13    85069.27    82470.72   1457.51 o 
   3   2  13    15565.55    15279.84    295.93 o 
   4   2  13    93430.86    89418.82   1590.68 o 
   5   2  13    56277.82    55049.58   1028.47 o 
   6   2  13    20887.89    20489.82    524.21 o 
   7   2  13     9080.39     9107.82    317.69 o 
   8   2  13     1730.70     1922.33    172.09 o 
   9   2  13    28078.77    28620.39    970.59 o 
  10   2  13     8528.97     8991.41   1092.94 o 
  11   2  13     1088.67     1609.38    282.73 o 
 -12   3  13     2659.62     2855.13    329.70 o 
 -11   3  13     4140.27     4020.86    406.00 o 
 -10   3  13    18758.58    18134.73    682.65 o 
  -9   3  13      552.71      856.29    169.94 o 
  -8   3  13        6.53      -25.79     97.18 o 
  -7   3  13    17015.01    16441.16    713.46 o 
  -6   3  13    46307.84    47587.96   1197.11 o 
  -5   3  13     2248.18     2633.23    177.70 o 
  -4   3  13     1389.86     1766.34    148.59 o 
  -3   3  13       42.22      158.03     50.64 o 
  -2   3  13    51607.14    51648.65    950.31 o 
  -1   3  13     6013.62     5820.22    197.71 o 
   0   3  13       35.80       83.48     67.16 o 
   1   3  13    21712.35    21591.14    495.37 o 
   2   3  13     1118.10     1194.97    205.58 o 
   3   3  13    23393.30    23620.80    537.02 o 
   4   3  13    30176.50    29122.17    592.49 o 
   5   3  13    13120.27    12802.10    323.00 o 
   6   3  13    60525.69    60191.38   1144.45 o 
   7   3  13     1981.54     2079.99    170.51 o 
   8   3  13    20106.39    20859.97   1404.69 o 
   9   3  13       15.99      287.20    177.39 o 
  10   3  13    42270.42    45650.81   1569.88 o 
  11   3  13     3525.39     4188.68    713.07 o 
 -11   4  13     2791.95     2630.83    324.72 o 
 -10   4  13     3248.83     3316.05    269.61 o 
  -9   4  13     5301.63     4920.21    305.95 o 
  -8   4  13       21.26      271.97    139.22 o 
  -7   4  13      144.38      200.37    118.66 o 
  -6   4  13    21999.80    22374.63    561.66 o 
  -5   4  13    56154.23    57783.11   1204.18 o 
  -4   4  13     3509.33     4030.08    252.04 o 
  -3   4  13     4594.84     4724.78    178.02 o 
  -2   4  13    55543.03    54173.72   1112.21 o 
  -1   4  13   103906.88    99940.87   1753.16 o 
   0   4  13     2345.04     2214.23    218.23 o 
   1   4  13     8077.62     7990.19    225.37 o 
   2   4  13    23773.31    23788.86    553.64 o 
   3   4  13     9262.42     9218.16    327.40 o 
   4   4  13       61.94      182.35     68.39 o 
   5   4  13    92924.38    90895.88   1769.06 o 
   6   4  13    10485.87    10500.64    303.04 o 
   7   4  13     5938.03     5761.26    258.77 o 
   8   4  13     1310.94     1657.15    253.80 o 
   9   4  13    62520.41    60926.70   3826.46 o 
  10   4  13      518.02      768.50    220.42 o 
  11   4  13     2868.12     2830.05    353.87 o 
 -11   5  13     1245.64     1315.55    266.84 o 
 -10   5  13       33.12      132.09    183.06 o 
  -9   5  13     5521.18     5526.20    386.55 o 
  -8   5  13    12279.78    11006.63    571.81 o 
  -7   5  13     4239.91     4261.96    282.60 o 
  -6   5  13     6876.95     6932.85    459.72 o 
  -5   5  13      735.58      809.91    115.09 o 
  -4   5  13       21.76       32.67     81.65 o 
  -3   5  13    38528.04    40000.61    872.59 o 
  -2   5  13    34131.66    31474.72   1260.37 o 
  -1   5  13    46466.18    44718.67    863.97 o 
   0   5  13     5018.56     4976.52    208.88 o 
   1   5  13    64331.83    61426.90   1733.17 o 
   2   5  13    10584.19     9930.92    269.15 o 
   3   5  13    44989.84    44173.91   1127.57 o 
   4   5  13       96.19      213.42     94.27 o 
   5   5  13    23328.11    22830.74    662.92 o 
   6   5  13     4186.07     4472.75    224.02 o 
   7   5  13     9198.74     9182.38    383.72 o 
   8   5  13        7.54      363.60    169.14 o 
   9   5  13       37.08      138.71    177.85 o 
  10   5  13     6571.95     7054.36    511.32 o 
 -10   6  13      210.43      341.50    200.46 o 
  -9   6  13     2401.82     2407.34    251.81 o 
  -8   6  13    24262.84    23703.77    741.95 o 
  -7   6  13    20636.96    20351.49    655.38 o 
  -6   6  13       74.16      176.21    126.16 o 
  -5   6  13      274.22      495.32    116.88 o 
  -4   6  13    15452.94    14783.92    421.25 o 
  -3   6  13    15250.00    15666.54    503.88 o 
  -2   6  13    23028.52    23270.52    758.53 o 
  -1   6  13    19140.42    19224.25    578.65 o 
   0   6  13      622.96      894.40    135.69 o 
   1   6  13     1093.04     1114.18    138.83 o 
   2   6  13    53366.77    52228.56   1292.62 o 
   3   6  13    39672.77    37769.66   1326.75 o 
   4   6  13     5666.18     5422.28    440.07 o 
   5   6  13       47.26      153.63    142.10 o 
   6   6  13    25367.77    24400.44    626.10 o 
   7   6  13    33117.27    32118.22   1227.79 o 
   8   6  13     2137.17     2162.14    290.70 o 
   9   6  13      500.37      545.90    889.71 o 
  10   6  13       73.87     -142.80    170.96 o 
 -10   7  13      654.70      932.10    226.93 o 
  -9   7  13    24376.62    23485.27    940.92 o 
  -8   7  13    15124.39    14985.54    560.65 o 
  -7   7  13     6264.63     6312.57    356.29 o 
  -6   7  13      252.43      569.18    154.58 o 
  -5   7  13    42639.33    42829.59   1120.41 o 
  -4   7  13    19355.87    19367.17    613.47 o 
  -3   7  13    10754.41    10783.80    445.60 o 
  -2   7  13     1305.46     1557.25    166.82 o 
  -1   7  13     7548.95     7336.95    315.52 o 
   0   7  13     4725.62     4421.43    247.53 o 
   1   7  13       17.35      294.61    107.43 o 
   2   7  13      515.93      483.98    144.38 o 
   3   7  13      718.55      721.04    158.93 o 
   4   7  13    12454.53    11285.69    510.42 o 
   5   7  13      193.65      267.89    137.07 o 
   6   7  13    14313.24    12778.46    573.99 o 
   7   7  13      525.28      574.18    166.62 o 
   8   7  13    22386.95    22976.22    941.76 o 
   9   7  13      400.27      581.94    214.88 o 
  -9   8  13     5129.82     5035.20    526.17 o 
  -8   8  13    13210.61    13510.45    673.32 o 
  -7   8  13     3419.21     3613.12    288.09 o 
  -6   8  13      114.55      275.39    143.67 o 
  -5   8  13      498.89      784.43    203.85 o 
  -4   8  13    39082.71    38481.06   1890.48 o 
  -3   8  13    34706.29    34051.20   1272.84 o 
  -2   8  13      407.70      636.23    136.70 o 
  -1   8  13     2700.13     2963.69    220.92 o 
   0   8  13    52435.86    51530.07   1395.36 o 
   1   8  13    24404.85    24913.91    728.46 o 
   2   8  13        0.15       82.31    129.16 o 
   3   8  13     1426.55     1424.32    212.73 o 
   4   8  13    18732.46    17554.57    718.73 o 
   5   8  13      756.81      708.94    186.56 o 
   6   8  13      815.36     1167.78    228.94 o 
   7   8  13    12019.69    12097.21    604.33 o 
   8   8  13     4005.77     4419.67    334.85 o 
   9   8  13     1355.96     1610.48    445.20 o 
  -8   9  13     1446.43     1623.61    314.02 o 
  -7   9  13     8083.55     8598.46    418.62 o 
  -6   9  13     2962.21     2825.47    460.14 o 
  -5   9  13     1815.58     1718.86    264.21 o 
  -4   9  13     2952.17     3114.25    321.05 o 
  -3   9  13      124.28      343.42    179.90 o 
  -2   9  13     4300.07     3866.02    327.44 o 
  -1   9  13     4004.16     3903.72    261.20 o 
   0   9  13     7531.70     7538.75    349.30 o 
   1   9  13    10041.62     9813.43    488.50 o 
   2   9  13     7158.31     6971.99    410.10 o 
   3   9  13    10275.01    10309.68    519.55 o 
   4   9  13     3496.31     3322.09    328.04 o 
   5   9  13     9536.24     9155.50    516.50 o 
   6   9  13     1643.50     1525.56    262.74 o 
   7   9  13      556.16      734.25    231.65 o 
   8   9  13       15.33      435.14    292.37 o 
  -6  10  13    32808.34    36240.24   1335.80 o 
  -5  10  13     5606.22     6285.87    464.82 o 
  -4  10  13      213.94      309.56    189.16 o 
  -3  10  13     1187.14     1294.91    277.90 o 
  -2  10  13    21837.85    22453.92    887.42 o 
  -1  10  13      230.93      439.92    172.18 o 
   0  10  13     5701.12     5961.07    325.69 o 
   1  10  13     4185.98     4004.87    338.34 o 
   2  10  13     1091.22     1170.95    228.45 o 
   3  10  13      872.23     1059.26    282.34 o 
   4  10  13    15612.05    14609.70    682.32 o 
   5  10  13     4205.25     4160.84    395.65 o 
   6  10  13      783.73     1108.49    265.82 o 
  -5  11  13     5520.76     5543.26    699.31 o 
  -4  11  13     1151.29     1242.58    252.28 o 
  -3  11  13    17674.60    17636.86    793.20 o 
  -2  11  13     2491.52     2571.84    319.77 o 
  -1  11  13     2066.35     1751.55    284.67 o 
   0  11  13     4248.83     3619.12    337.71 o 
   1  11  13     1134.15     1316.34    282.80 o 
   2  11  13       70.81       46.98    164.32 o 
   3  11  13        3.85      251.43    184.22 o 
   4  11  13       56.12       -6.09    179.73 o 
  -3  12  13     2536.69     2910.62    568.64 o 
  -2  12  13    11860.21    12833.24    862.17 o 
  -1  12  13     8418.12     8879.80    728.94 o 
   0  12  13     1276.90     1695.79    475.07 o 
   1  12  13     7483.83     7144.72    694.87 o 
 -10   0  14    18136.96    17842.34    725.37 o 
  -8   0  14    44077.14    45259.02   1414.77 o 
  -6   0  14   132551.27   125706.70   6514.95 o 
  -4   0  14    72394.09    67482.27   3058.32 o 
  -2   0  14    82532.92    84071.91   2384.61 o 
   0   0  14       89.09      356.39     90.60 o 
   2   0  14     2541.43     2630.27    123.81 o 
   4   0  14   128637.59   124365.38   2790.99 o 
   6   0  14       71.96       44.52     98.82 o 
   8   0  14    92809.20    95396.16   2876.79 o 
  10   0  14      434.13      498.87    295.87 o 
 -12   1  14     7268.33     7922.20    683.21 o 
 -11   1  14    18821.09    18525.71    773.32 o 
 -10   1  14    13119.14    13342.03    494.45 o 
  -9   1  14      205.70      191.62    112.61 o 
  -8   1  14     2825.53     2931.90    183.70 o 
  -7   1  14    83476.01    78528.53   2119.89 o 
  -6   1  14       55.18      224.61     83.58 o 
  -5   1  14     3241.33     3352.18    147.46 o 
  -4   1  14    25003.93    26777.19    570.00 o 
  -3   1  14   119100.23   117331.44   2440.25 o 
  -2   1  14    41696.17    42079.88   1028.09 o 
  -1   1  14     3663.06     4052.99    261.69 o 
   0   1  14   100553.24    97745.35   1907.84 o 
   1   1  14    31946.90    32247.71    545.80 o 
   2   1  14    46415.70    45428.25    752.43 o 
   3   1  14    54309.24    53727.48    972.17 o 
   4   1  14    39927.41    37719.10    716.12 o 
   5   1  14     2155.90     2080.73    112.85 o 
   6   1  14    12880.32    11813.06    350.85 o 
   7   1  14    27622.47    26706.02    661.74 o 
   8   1  14      510.79      613.08    129.26 o 
   9   1  14     6109.27     6610.75    470.75 o 
  10   1  14      609.20     1013.46    236.53 o 
  11   1  14       84.57       21.86    166.68 o 
 -12   2  14     1299.32     1488.21    368.20 o 
 -11   2  14    20862.01    20854.02    681.50 o 
 -10   2  14     1191.35     1384.72    192.78 o 
  -9   2  14    16912.01    15972.22    670.32 o 
  -8   2  14     4691.34     4387.55    220.94 o 
  -7   2  14     2124.12     2382.82    160.46 o 
  -6   2  14      269.21      289.58     87.68 o 
  -5   2  14     5751.74     5884.54    282.11 o 
  -4   2  14    11562.95    11556.10    304.24 o 
  -3   2  14    64214.25    64537.52   1302.43 o 
  -2   2  14      496.75      591.47     94.31 o 
  -1   2  14    73137.21    70358.29   1410.08 o 
   0   2  14    34133.30    33456.21    709.74 o 
   1   2  14   184287.27   175868.42   3012.05 o 
   2   2  14    28615.55    28602.55    553.76 o 
   3   2  14    62342.17    61509.22   1010.36 o 
   4   2  14    22118.18    21780.11    509.15 o 
   5   2  14    30493.05    30750.24    621.28 o 
   6   2  14    27617.85    27901.84    669.83 o 
   7   2  14      487.47      691.12    170.21 o 
   8   2  14    13302.07    13218.51    422.87 o 
   9   2  14      123.54      280.26    145.28 o 
  10   2  14    24549.24    24671.12    999.12 o 
  11   2  14     4586.49     4694.71    453.67 o 
 -12   3  14      750.47      871.27    309.40 o 
 -11   3  14       17.12      324.16    188.28 o 
 -10   3  14    12461.36    12459.57    490.19 o 
  -9   3  14    73680.09    70176.11   2428.94 o 
  -8   3  14      158.56      157.59    128.04 o 
  -7   3  14    11970.28    11052.82    348.69 o 
  -6   3  14     8456.58     9373.67    356.40 o 
  -5   3  14   151505.59   157492.92   4106.58 o 
  -4   3  14    18200.79    18102.55    442.93 o 
  -3   3  14    13357.64    12894.03    608.27 o 
  -2   3  14     7936.18     7713.14    260.01 o 
  -1   3  14    95066.77    90738.91   1812.29 o 
   0   3  14    38845.15    37615.16    807.41 o 
   1   3  14    11985.08    12101.28    371.22 o 
   2   3  14     7492.66     7598.33    201.78 o 
   3   3  14     2592.63     2593.76    145.55 o 
   4   3  14     3682.24     3593.30    169.36 o 
   5   3  14    35754.30    34683.89    771.78 o 
   6   3  14      253.52      519.28     88.19 o 
   7   3  14    11514.61    11215.11    369.68 o 
   8   3  14     2756.78     2985.95    350.82 o 
   9   3  14    15891.09    15706.29    593.14 o 
  10   3  14     6282.84     7314.90    707.94 o 
  11   3  14     7082.73     7997.30    565.90 o 
 -11   4  14      692.60     1101.17    320.37 o 
 -10   4  14     7127.23     6435.11    354.82 o 
  -9   4  14       99.14      340.74    153.03 o 
  -8   4  14    42393.20    40509.38   1104.01 o 
  -7   4  14       16.10       57.18    222.84 o 
  -6   4  14    34634.00    34100.19   1161.01 o 
  -5   4  14     6708.49     7117.96    259.63 o 
  -4   4  14    83309.17    88794.09   1967.00 o 
  -3   4  14       59.05       36.95     64.38 o 
  -2   4  14     5887.48     5791.48    264.85 o 
  -1   4  14    17613.72    17433.84    403.86 o 
   0   4  14    28132.47    27080.52    755.80 o 
   1   4  14     2558.53     2520.64    178.14 o 
   2   4  14    46908.62    45952.36    976.14 o 
   3   4  14    46964.65    45372.15   1136.11 o 
   4   4  14     1017.62     1135.42    105.69 o 
   5   4  14     4730.61     5060.15    199.18 o 
   6   4  14    80262.69    80506.48   1502.43 o 
   7   4  14    19236.90    18591.56    525.66 o 
   8   4  14      131.57      472.29    177.94 o 
   9   4  14     1013.36     1218.89    327.37 o 
  10   4  14    28726.44    30442.38   2294.85 o 
  11   4  14     3580.25     4536.50    647.27 o 
 -11   5  14     9269.49     8364.37    517.67 o 
 -10   5  14      512.56      637.21    220.97 o 
  -9   5  14     6288.07     6681.67    365.71 o 
  -8   5  14    18681.48    17620.27    749.78 o 
  -7   5  14     3725.13     3577.46    268.71 o 
  -6   5  14    10457.19    10842.91    574.13 o 
  -5   5  14    28972.70    29096.80    817.33 o 
  -4   5  14     2400.84     2491.29    168.60 o 
  -3   5  14     6216.23     6331.57    221.30 o 
  -2   5  14    84613.88    84252.96   1674.65 o 
  -1   5  14    10056.71    10386.50    296.24 o 
   0   5  14    49237.49    45089.15   2074.92 o 
   1   5  14    26147.57    25551.97    630.67 o 
   2   5  14    65414.59    63100.05   1151.21 o 
   3   5  14     1468.12     1262.43    171.90 o 
   4   5  14    22450.10    20930.12    627.71 o 
   5   5  14    17045.97    16565.88    416.52 o 
   6   5  14    15208.36    15462.81    407.19 o 
   7   5  14     1485.36     1590.87    187.04 o 
   8   5  14      908.69     1125.77    227.49 o 
   9   5  14       34.77       15.12    168.43 o 
  10   5  14      121.87      149.06    180.59 o 
 -10   6  14     8348.06     7793.48    512.54 o 
  -9   6  14     7905.33     7059.50    470.96 o 
  -8   6  14     9322.97     8891.77    418.68 o 
  -7   6  14     6040.27     5914.78    338.29 o 
  -6   6  14    19064.39    18810.45    611.10 o 
  -5   6  14     8961.30     9166.71    388.01 o 
  -4   6  14     2378.32     2308.80    210.17 o 
  -3   6  14     2327.56     2516.95    239.52 o 
  -2   6  14    26847.02    26529.24    679.85 o 
  -1   6  14    63215.47    62842.50   1295.03 o 
   0   6  14       25.07       86.16     83.02 o 
   1   6  14     5222.37     5216.51    204.77 o 
   2   6  14    21650.62    21461.02    653.68 o 
   3   6  14    35606.05    34499.59   1109.36 o 
   4   6  14    12035.01    11992.62    650.31 o 
   5   6  14       48.99      312.39    231.00 o 
   6   6  14     2164.42     2550.54    190.95 o 
   7   6  14      299.85      594.84    249.95 o 
   8   6  14    17511.38    17520.78    772.30 o 
   9   6  14    14015.54    14388.78    702.68 o 
  10   6  14      150.34      136.27    298.67 o 
 -10   7  14     1169.50     1005.67    447.54 o 
  -9   7  14     2207.31     1998.95    324.44 o 
  -8   7  14    17048.05    17229.01    623.34 o 
  -7   7  14    43628.48    45158.29   1205.14 o 
  -6   7  14     4998.32     4933.02    453.70 o 
  -5   7  14     8858.75     8933.61    466.02 o 
  -4   7  14     6442.17     7229.65    340.31 o 
  -3   7  14    50030.19    50707.13   2586.29 o 
  -2   7  14     7539.00     7317.25    406.50 o 
  -1   7  14      764.95      831.64    132.27 o 
   0   7  14     2653.58     2884.76    211.24 o 
   1   7  14     4953.01     5065.70    259.00 o 
   2   7  14      629.27      804.00    159.96 o 
   3   7  14     8169.06     8041.48    413.15 o 
   4   7  14     5142.53     5259.93    345.61 o 
   5   7  14     4429.85     4920.06    363.54 o 
   6   7  14     7941.61     8171.01    442.49 o 
   7   7  14    12439.94    12719.61    507.73 o 
   8   7  14    13705.39    13623.17    669.75 o 
   9   7  14     5036.10     5615.42    471.74 o 
  -8   8  14     2131.56     2422.73    271.89 o 
  -7   8  14     1763.84     1828.51    224.07 o 
  -6   8  14     8302.01     8126.53    399.61 o 
  -5   8  14      120.88      436.37    148.72 o 
  -4   8  14     3005.93     3165.04    316.54 o 
  -3   8  14    16818.21    16814.46    706.41 o 
  -2   8  14     7746.41     8659.60    558.14 o 
  -1   8  14       82.30      316.14    117.60 o 
   0   8  14     6092.32     6290.93    413.20 o 
   1   8  14    42691.40    40967.45   1326.37 o 
   2   8  14      757.72      878.37    248.74 o 
   3   8  14     2836.98     2921.22    479.97 o 
   4   8  14    31082.79    29612.44   1050.22 o 
   5   8  14    33398.82    32858.62   1153.95 o 
   6   8  14     2280.51     2245.97    292.60 o 
   7   8  14      419.85      639.59    176.03 o 
   8   8  14     9385.36     9585.17    579.06 o 
  -7   9  14      235.41      299.86    156.19 o 
  -6   9  14     8322.51     8135.21    423.09 o 
  -5   9  14     3187.98     3237.92    342.66 o 
  -4   9  14    19602.40    20019.63   1564.98 o 
  -3   9  14      156.88      400.16    176.92 o 
  -2   9  14     1806.99     1908.53    255.75 o 
  -1   9  14    10138.54     9975.85    409.16 o 
   0   9  14    29055.04    30353.42    875.11 o 
   1   9  14     1954.29     2024.40    255.42 o 
   2   9  14     2986.83     3219.40    458.97 o 
   3   9  14     6819.51     7166.27    444.97 o 
   4   9  14     8401.74     8594.49    483.94 o 
   5   9  14     2565.79     3040.63    410.44 o 
   6   9  14       83.86       18.75    167.65 o 
   7   9  14      314.23      474.95    203.29 o 
  -6  10  14     2614.69     2981.87    280.19 o 
  -5  10  14     3399.71     3204.54    359.62 o 
  -4  10  14     9329.04     9142.88    533.01 o 
  -3  10  14     5145.23     5569.55    421.56 o 
  -2  10  14      973.05     1023.82    230.84 o 
  -1  10  14      654.38      991.39    213.86 o 
   0  10  14     5141.08     5279.10    445.20 o 
   1  10  14    12436.43    10968.92    541.34 o 
   2  10  14       85.47     -153.18    153.18 o 
   3  10  14     6045.63     5213.83    403.24 o 
   4  10  14      341.09      424.51    289.80 o 
   5  10  14       94.08        9.45    180.41 o 
   6  10  14     2628.48     2686.67    518.00 o 
  -5  11  14     4485.41     4699.94    473.67 o 
  -4  11  14     2693.88     2710.48    341.07 o 
  -3  11  14      724.95      919.53    347.20 o 
  -2  11  14     4178.94     4283.94    392.66 o 
  -1  11  14      324.27      361.38    173.09 o 
   0  11  14     1785.95     2060.50    269.19 o 
   1  11  14     1178.94     1315.17    227.99 o 
   2  11  14     4424.41     4713.68    400.56 o 
   3  11  14     2174.79     2189.49    302.72 o 
   4  11  14     1870.83     1727.76    296.99 o 
  -2  12  14      847.61     1223.14    425.60 o 
 -11   0  15    16087.08    15748.73    994.94 o 
  -9   0  15    18714.85    19528.76   1116.28 o 
  -7   0  15    46223.38    45104.21   1392.92 o 
  -5   0  15    40308.67    38039.35   1869.72 o 
  -3   0  15    28079.11    29028.65   1133.08 o 
  -1   0  15     6271.63     6185.62    286.06 o 
   1   0  15     4271.02     4826.28    188.20 o 
   3   0  15     2635.50     2861.04    141.24 o 
   5   0  15     9445.36     9193.83    402.30 o 
   7   0  15    16228.96    16558.75    658.81 o 
   9   0  15     1737.32     2287.13    292.14 o 
  11   0  15    28241.22    29920.11   1674.88 o 
 -12   1  15     1500.16     2027.68    409.74 o 
 -11   1  15     9854.52     9814.54    534.80 o 
 -10   1  15    34472.97    33960.12   1198.57 o 
  -9   1  15     9814.53     9602.70    396.74 o 
  -8   1  15      569.76      678.19    147.19 o 
  -7   1  15     1252.51     1296.63    161.05 o 
  -6   1  15    63959.09    62830.78   1305.77 o 
  -5   1  15       35.08      135.88     62.34 o 
  -4   1  15     4509.98     4985.40    166.79 o 
  -3   1  15    15319.79    15169.29    600.87 o 
  -2   1  15    32631.31    33220.89    843.48 o 
  -1   1  15     3272.70     3584.26    581.93 o 
   0   1  15    34133.29    34223.29    648.81 o 
   1   1  15     7790.15     8108.69    174.51 o 
   2   1  15    14706.88    14604.80    280.29 o 
   3   1  15      755.44      877.26     65.98 o 
   4   1  15    52073.19    47199.52   2040.28 o 
   5   1  15      111.57      189.03     74.05 o 
   6   1  15    11163.63    10832.50    334.73 o 
   7   1  15      464.63      616.47    115.32 o 
   8   1  15     1469.98     1631.77    166.58 o 
   9   1  15     1734.05     1802.57    218.53 o 
  10   1  15     8632.88     8827.45    540.52 o 
  11   1  15     1475.98     1746.49    297.88 o 
 -12   2  15    12904.67    12761.57    900.67 o 
 -11   2  15     1385.02     1521.99    350.24 o 
 -10   2  15    15868.15    15762.01    769.58 o 
  -9   2  15     3343.35     3138.87    395.77 o 
  -8   2  15      876.92     1046.36    165.04 o 
  -7   2  15      428.64      442.20    124.40 o 
  -6   2  15      961.07      990.87    148.79 o 
  -5   2  15     5776.72     6222.88    282.37 o 
  -4   2  15    17079.06    17686.36    426.80 o 
  -3   2  15     2374.09     2662.20    149.38 o 
  -2   2  15    27687.52    26875.09    711.89 o 
  -1   2  15     1425.11     1616.14    101.88 o 
   0   2  15    22834.97    24170.30    539.14 o 
   1   2  15    13676.79    13744.92    356.72 o 
   2   2  15     5599.24     5634.30    146.05 o 
   3   2  15      132.25      448.97    103.80 o 
   4   2  15       50.04      372.42    193.91 o 
   5   2  15    14383.65    14680.76    350.22 o 
   6   2  15      181.88      316.74     89.23 o 
   7   2  15     9901.16    10274.08    348.09 o 
   8   2  15     2229.65     2389.77    195.81 o 
   9   2  15     7220.32     7986.45    419.20 o 
  10   2  15      810.81     1090.14    249.12 o 
  11   2  15     8759.40     9485.05    910.94 o 
 -11   3  15      404.91      177.80    244.07 o 
 -10   3  15      249.54      257.82    156.56 o 
  -9   3  15     3746.58     3446.75    266.08 o 
  -8   3  15    64229.64    62023.11   1562.15 o 
  -7   3  15     9350.56     9261.21    382.47 o 
  -6   3  15     2656.39     2746.91    279.01 o 
  -5   3  15     2863.36     2781.28    273.48 o 
  -4   3  15    92800.27    98382.63   2300.76 o 
  -3   3  15    39166.16    40387.98   1643.88 o 
  -2   3  15     3735.51     3278.52    279.02 o 
  -1   3  15      482.74      620.43     84.60 o 
   0   3  15    39805.45    39284.58    843.18 o 
   1   3  15     9453.21     9618.60    270.81 o 
   2   3  15    10865.85    10765.67    293.73 o 
   3   3  15     6865.40     6792.64    260.71 o 
   4   3  15    13474.61    12481.55    403.27 o 
   5   3  15       30.08      172.38     71.11 o 
   6   3  15     8597.47     8757.65    308.48 o 
   7   3  15     8457.60     8418.09    312.08 o 
   8   3  15    11792.48    12124.65    847.27 o 
   9   3  15     1022.31     1788.07    230.80 o 
  10   3  15      467.27      377.94    188.97 o 
  11   3  15      411.27      483.38    224.31 o 
 -11   4  15     1419.09     1889.08    412.54 o 
 -10   4  15      883.64      872.63    176.12 o 
  -9   4  15    27815.32    24798.21    766.93 o 
  -8   4  15     8804.88     8332.59    383.65 o 
  -7   4  15    10677.82    10520.09    530.45 o 
  -6   4  15      789.68     1078.47    212.57 o 
  -5   4  15    18350.07    17907.44    716.88 o 
  -4   4  15      813.50      917.62    114.44 o 
  -3   4  15    12104.81    13842.30    398.53 o 
  -2   4  15      115.50      134.60     71.96 o 
  -1   4  15     1840.63     1925.80    134.68 o 
   0   4  15     7279.38     6858.02    264.92 o 
   1   4  15     1040.78     1143.58    111.53 o 
   2   4  15       79.90      243.79    108.57 o 
   3   4  15    17017.75    15500.13    676.81 o 
   4   4  15    23707.25    22373.71    653.06 o 
   5   4  15     2576.81     2696.53    155.04 o 
   6   4  15     4410.25     4582.57    203.06 o 
   7   4  15     1698.80     2092.29    185.03 o 
   8   4  15    13100.35    12906.38    747.89 o 
   9   4  15    17477.37    18147.78   1511.08 o 
  10   4  15      900.39     1234.01    255.24 o 
 -11   5  15    19084.93    17352.94    780.86 o 
 -10   5  15       45.38      -70.45    171.27 o 
  -9   5  15      530.25      588.02    208.01 o 
  -8   5  15    22026.92    19884.81    951.31 o 
  -7   5  15    14031.47    13509.90    436.34 o 
  -6   5  15     6813.96     6055.55    328.22 o 
  -5   5  15    21824.14    20907.65    650.84 o 
  -4   5  15     7480.73     7868.19    340.55 o 
  -3   5  15     1656.69     1967.41    222.42 o 
  -1   5  15    29966.99    29200.66    617.52 o 
   0   5  15      742.15      675.00    125.47 o 
   1   5  15        2.04      192.75    102.53 o 
   2   5  15    62542.26    61584.20   1514.10 o 
   3   5  15    21255.09    20243.25    606.82 o 
   4   5  15       10.98      112.62    117.51 o 
   5   5  15      168.50      390.08     89.64 o 
   6   5  15     9390.08     9819.01    307.09 o 
   7   5  15     1317.01     1639.49    290.97 o 
   8   5  15     4269.10     4480.20    390.37 o 
   9   5  15      140.59      309.01    187.24 o 
  10   5  15      260.17       35.23    171.50 o 
 -10   6  15       66.24      154.77    202.17 o 
  -9   6  15       11.05      245.21    161.16 o 
  -8   6  15      457.36      557.21    172.04 o 
  -7   6  15     5603.72     5224.09    324.03 o 
  -6   6  15     7344.83     8043.98    379.68 o 
  -5   6  15     9294.41     9315.13    607.63 o 
  -4   6  15    14329.14    14950.12   1022.99 o 
  -3   6  15    14935.88    15418.42    604.95 o 
  -2   6  15     9024.01     8834.54    385.43 o 
  -1   6  15    27475.74    28329.05    710.38 o 
   0   6  15    14185.03    13801.76    361.89 o 
   1   6  15     3430.24     3375.26    211.01 o 
   2   6  15     5005.08     5027.83    405.76 o 
   3   6  15    18372.96    19168.06    604.29 o 
   4   6  15      445.75      517.83    141.03 o 
   5   6  15      198.69      314.42    117.71 o 
   6   6  15    17167.44    17685.19    505.47 o 
   7   6  15     8513.25     8524.29    586.30 o 
   8   6  15      405.89      893.97    241.04 o 
   9   6  15     3611.94     3464.91    374.86 o 
  10   6  15     7014.98     8115.87    819.47 o 
 -10   7  15    15642.44    13350.04   1001.94 o 
  -9   7  15    13689.71    12121.80    511.66 o 
  -8   7  15     1789.59     2193.15    415.74 o 
  -7   7  15       94.27      342.60    156.36 o 
  -6   7  15    32492.95    33356.51    948.53 o 
  -5   7  15    44962.28    45184.03   1184.63 o 
  -4   7  15      118.58      382.75    134.62 o 
  -3   7  15     1640.54     1803.55    197.44 o 
  -2   7  15    21324.73    21637.16    720.80 o 
  -1   7  15    26783.77    26724.34    644.57 o 
   0   7  15      961.88     1283.35    134.36 o 
   1   7  15    11446.82    10747.19    383.27 o 
   2   7  15     3889.95     3659.66    285.91 o 
   3   7  15      526.98      458.45    154.41 o 
   4   7  15     4788.92     4344.31    318.99 o 
   5   7  15    33435.87    32112.20   1099.58 o 
   6   7  15     2820.79     3243.84    529.41 o 
   7   7  15    10632.47    11037.39    468.73 o 
   8   7  15       11.61      117.12    179.36 o 
   9   7  15    15550.41    14256.41    719.58 o 
  -8   8  15     1332.88     1611.10    225.67 o 
  -7   8  15     6200.46     6529.24    376.17 o 
  -6   8  15     6008.53     5862.32    351.16 o 
  -5   8  15      130.38      437.94    140.22 o 
  -4   8  15      986.90     1308.32    186.31 o 
  -3   8  15     3322.14     3107.69    465.74 o 
  -2   8  15      734.71      648.34    172.62 o 
  -1   8  15     6424.03     6518.55    481.69 o 
   0   8  15      579.19      793.78    148.37 o 
   1   8  15    27599.55    25520.91    914.18 o 
   2   8  15    12683.55    11366.63   1187.44 o 
   3   8  15     5254.36     5096.25    680.41 o 
   4   8  15      589.84      591.28    174.17 o 
   5   8  15    11375.35    10890.43    546.85 o 
   6   8  15    23291.64    22030.86    876.40 o 
   7   8  15      884.50     1111.52    206.10 o 
   8   8  15     1430.63     1817.41    294.16 o 
  -7   9  15     6413.71     6924.66    397.90 o 
  -6   9  15      198.47      173.81    144.41 o 
  -5   9  15     3307.09     3151.56    274.99 o 
  -4   9  15    15238.64    15195.65    701.87 o 
  -3   9  15    23116.89    23956.09   1202.14 o 
  -2   9  15     6089.94     6461.80    429.32 o 
  -1   9  15     1770.92     2016.22    211.44 o 
   0   9  15    45508.34    44818.11   1386.82 o 
   1   9  15    13244.95    12877.23    584.20 o 
   2   9  15    13821.52    13403.64    608.54 o 
   3   9  15     7215.60     6915.83    443.34 o 
   4   9  15    17381.29    16422.80    716.62 o 
   5   9  15      431.99      254.43    180.76 o 
   6   9  15     1065.74     1054.07    244.30 o 
   7   9  15     4080.87     4420.99    352.17 o 
  -6  10  15     5483.06     5843.12    426.80 o 
  -5  10  15     4502.55     4971.34    338.97 o 
  -4  10  15    11733.20    11596.72    628.61 o 
  -3  10  15     7096.61     7879.50    495.10 o 
  -2  10  15     9533.27     9640.58    955.27 o 
  -1  10  15     4098.34     4446.94    373.63 o 
   0  10  15        1.70       45.39    143.25 o 
   1  10  15     7387.66     7988.93    464.09 o 
   2  10  15        0.90       69.53    161.18 o 
   3  10  15     1814.08     1944.76    280.38 o 
   4  10  15    19849.91    20449.86    856.94 o 
   5  10  15     4647.18     4554.55    415.58 o 
   6  10  15     3611.95     3338.56    553.47 o 
  -5  11  15      173.19      505.87    270.67 o 
  -4  11  15      600.58      519.47    208.66 o 
  -3  11  15    25023.49    26499.40   1051.31 o 
  -2  11  15     2940.13     2596.28    325.23 o 
  -1  11  15     1843.22     2146.68    386.87 o 
   0  11  15      466.49      512.87    174.85 o 
   1  11  15     2069.67     2177.42    272.59 o 
   2  11  15     4838.73     4401.29    388.21 o 
   3  11  15    18958.16    18350.64    811.54 o 
   4  11  15     1480.45     1378.08    365.40 o 
 -12   0  16     3382.02     3447.29    498.40 o 
 -10   0  16    13634.26    12431.17    854.47 o 
  -8   0  16     6243.80     6303.78    580.54 o 
  -6   0  16     1917.30     1976.04    201.12 o 
  -4   0  16    13804.91    13482.80    765.81 o 
  -2   0  16     1457.18     1484.35    167.54 o 
   0   0  16     4818.13     4952.78    169.95 o 
   2   0  16    17713.66    18356.41    789.53 o 
   4   0  16    33645.73    33489.20   1522.28 o 
   6   0  16    56167.29    54976.86   1669.92 o 
   8   0  16    69179.66    67928.75   2088.24 o 
  10   0  16     8891.75     9240.54    783.54 o 
 -12   1  16     1721.76     2100.48    429.34 o 
 -11   1  16     1286.69     1353.29    258.63 o 
 -10   1  16      671.03      938.01    223.86 o 
  -9   1  16    11125.59    11716.46    679.71 o 
  -8   1  16      841.58     1117.26    243.84 o 
  -7   1  16    16315.65    16112.53    525.96 o 
  -6   1  16      420.30      339.97    128.53 o 
  -5   1  16     6218.11     6078.49    371.98 o 
  -4   1  16     9793.43    10050.15    469.87 o 
  -3   1  16    44572.32    40118.85   2445.59 o 
  -2   1  16     6497.15     6778.10    262.69 o 
  -1   1  16     8770.91     8982.95    308.18 o 
   0   1  16    28500.93    28654.96    558.23 o 
   1   1  16    34253.71    34115.43    582.15 o 
   2   1  16    20568.17    21050.54    383.37 o 
   3   1  16    49263.95    48717.46    814.02 o 
   4   1  16    18511.87    18724.82    402.14 o 
   5   1  16       79.37      256.26     77.97 o 
   6   1  16       49.01      204.87     94.84 o 
   7   1  16    80070.77    78484.84   1648.95 o 
   8   1  16      868.62     1005.08    147.03 o 
   9   1  16       45.02      174.49    136.54 o 
  10   1  16     7318.03     7018.22    537.14 o 
  11   1  16    24389.28    25766.77   1474.45 o 
 -11   2  16       14.26      296.23    185.85 o 
 -10   2  16    11561.42    11520.55    578.91 o 
  -9   2  16      818.45     1133.75    220.71 o 
  -8   2  16     4543.44     4479.33    323.88 o 
  -7   2  16     1091.76     1234.43    165.10 o 
  -6   2  16     5194.31     5119.72    266.40 o 
  -5   2  16      387.64      449.62    179.90 o 
  -4   2  16     7688.59     8076.53    310.92 o 
  -3   2  16     4729.28     4939.63    313.73 o 
  -2   2  16       74.49      182.14     83.61 o 
  -1   2  16    47503.80    47966.58    995.83 o 
   0   2  16    14065.42    14598.05    362.58 o 
   1   2  16    54250.13    53334.05    961.90 o 
   2   2  16     3854.13     3698.26    236.62 o 
   3   2  16    34864.78    33898.21    746.37 o 
   4   2  16     5414.80     5381.43    177.89 o 
   5   2  16    20535.21    20034.10    444.56 o 
   6   2  16     3073.85     3094.37    186.40 o 
   7   2  16       23.27       68.64     90.64 o 
   8   2  16      376.96      379.48    121.90 o 
   9   2  16     1730.46     1846.07    232.75 o 
  10   2  16     5758.45     5992.00    594.30 o 
  11   2  16    15607.62    16234.04    798.28 o 
 -11   3  16     2937.41     3215.12    341.67 o 
 -10   3  16     2364.72     2438.70    391.07 o 
  -9   3  16     5000.01     4942.12    518.50 o 
  -8   3  16      694.99      948.33    172.88 o 
  -7   3  16     3551.96     3298.95    240.93 o 
  -6   3  16    12363.12    12588.11    578.98 o 
  -5   3  16    23229.19    24678.08    903.94 o 
  -4   3  16       11.13      165.23     97.93 o 
  -3   3  16     8574.82     9047.84    340.91 o 
  -2   3  16     7312.40     7208.90    291.18 o 
  -1   3  16    17927.94    17647.75    438.17 o 
   0   3  16    15141.74    15493.25    350.82 o 
   1   3  16    38218.94    36987.43    990.27 o 
   2   3  16     1470.30     1591.12    107.51 o 
   3   3  16       16.19      126.12     61.67 o 
   4   3  16    30547.88    29943.49    618.36 o 
   5   3  16   108324.53   103765.72   1870.38 o 
   6   3  16      220.22      470.04    105.58 o 
   7   3  16     2728.23     2762.62    199.16 o 
   8   3  16     1401.18     1837.07    223.45 o 
   9   3  16    49884.23    50748.20   1434.97 o 
  10   3  16     2650.86     2622.56    332.86 o 
  11   3  16     1067.16     2008.55    490.94 o 
 -11   4  16     6798.88     6397.12    667.34 o 
 -10   4  16      527.01      651.49    206.82 o 
  -9   4  16      370.46      457.01    161.80 o 
  -8   4  16     5209.00     5018.10    309.14 o 
  -7   4  16    23618.82    23427.60   1454.84 o 
  -6   4  16     8361.87     8631.31    472.74 o 
  -5   4  16     3547.74     3892.69    325.57 o 
  -4   4  16      629.35      748.62    130.64 o 
  -3   4  16    24661.21    25691.59    728.18 o 
  -2   4  16    20565.49    19110.81   1529.77 o 
  -1   4  16     2268.00     2197.94    144.45 o 
   0   4  16      239.22      289.59     89.65 o 
   1   4  16     3633.64     3845.14    180.53 o 
   2   4  16      533.80      544.30     87.61 o 
   3   4  16     2252.07     2358.23    152.46 o 
   4   4  16     9207.01     8930.10    267.93 o 
   5   4  16     2146.78     2320.21    149.06 o 
   6   4  16    33485.07    33690.36    718.70 o 
   7   4  16        9.97      211.63    117.67 o 
   8   4  16    16672.34    16503.40    785.60 o 
   9   4  16     4789.22     5331.62    431.68 o 
  10   4  16    26938.84    29538.16   2428.32 o 
 -10   5  16     3084.25     3224.13    397.28 o 
  -9   5  16      231.36      257.60    155.25 o 
  -8   5  16       21.18       51.21    219.57 o 
  -7   5  16     5284.97     5135.14    392.36 o 
  -6   5  16    10896.34    11176.60    387.10 o 
  -5   5  16    19454.39    19690.94    632.74 o 
  -4   5  16       36.23      214.48    121.23 o 
  -3   5  16       67.12      142.91     91.24 o 
  -2   5  16    49643.81    48973.92   1227.94 o 
  -1   5  16    58173.82    54803.11   1104.76 o 
   0   5  16      203.21      177.56     69.48 o 
   1   5  16      124.25      194.74     85.15 o 
   2   5  16    61209.76    59667.54   1479.31 o 
   3   5  16    26771.42    26972.57    762.73 o 
   4   5  16        9.28      -10.38     71.41 o 
   5   5  16    10146.56    10374.49    311.60 o 
   6   5  16     8709.92     8895.24    293.97 o 
   7   5  16     1396.61     1858.91    742.01 o 
   8   5  16     4784.67     5321.72    417.22 o 
   9   5  16    14964.79    16059.29   1830.28 o 
  10   5  16     2119.21     2849.00    357.12 o 
 -10   6  16      153.98      191.64    211.69 o 
  -9   6  16    12703.66    11957.14    510.27 o 
  -8   6  16     6733.77     6529.85    462.59 o 
  -7   6  16       85.33      364.94    141.49 o 
  -6   6  16     2390.34     2348.84    243.34 o 
  -5   6  16    19113.01    18694.08    617.92 o 
  -4   6  16      150.85      183.49    122.12 o 
  -3   6  16     1203.30     1396.87    193.73 o 
  -2   6  16    17927.37    18274.20    576.70 o 
  -1   6  16      723.61      916.71    110.12 o 
   0   6  16    10152.85    10052.37    382.02 o 
   1   6  16    11407.65    11006.25    312.02 o 
   2   6  16    20063.94    19859.27    773.24 o 
   3   6  16    19111.61    18474.59    591.93 o 
   4   6  16    14561.06    13962.25    495.55 o 
   5   6  16     5030.85     5023.54    247.66 o 
   6   6  16     8636.57     8878.22    331.78 o 
   7   6  16     6680.12     7570.75    749.47 o 
   8   6  16    11645.66    12606.36   1186.98 o 
   9   6  16     2701.66     2900.02    665.94 o 
  -9   7  16     1898.64     1613.18    277.21 o 
  -8   7  16    26365.20    24348.38    785.38 o 
  -7   7  16     4442.05     4230.60    313.01 o 
  -6   7  16     5318.66     5581.77    342.84 o 
  -5   7  16      531.73      520.65    151.00 o 
  -4   7  16    52432.52    53373.84   1866.11 o 
  -3   7  16     7631.46     9386.79    787.52 o 
  -2   7  16     1583.02     1868.01    194.26 o 
  -1   7  16     3549.36     3586.42    205.63 o 
   0   7  16    15545.26    14682.45    417.38 o 
   1   7  16     4590.94     4774.12    320.16 o 
   2   7  16    20936.96    19950.90    745.97 o 
   3   7  16    28040.91    26912.28    945.03 o 
   4   7  16       26.62      161.76    136.37 o 
   5   7  16     2114.23     2202.47    261.77 o 
   6   7  16    21901.58    22524.83    719.20 o 
   7   7  16    30161.21    29972.11    903.58 o 
   8   7  16        8.74      232.59    189.53 o 
   9   7  16     2245.03     2923.22    549.74 o 
  -8   8  16      406.61      515.11    172.60 o 
  -7   8  16      582.76      751.13    173.64 o 
  -6   8  16       36.83      112.27    131.41 o 
  -5   8  16    20549.16    20207.78    667.87 o 
  -4   8  16    13890.89    14499.60    621.18 o 
  -3   8  16     2837.11     2763.06    236.52 o 
  -2   8  16     8816.17     9034.56    380.44 o 
  -1   8  16    13391.46    13444.04    410.50 o 
   0   8  16    14630.27    14637.17    428.71 o 
   1   8  16     2570.53     2580.00    266.48 o 
   2   8  16     4936.53     4239.82    432.37 o 
   3   8  16      967.30      997.62    200.61 o 
   4   8  16      196.19      388.15    172.14 o 
   5   8  16       34.75      194.16    171.71 o 
   6   8  16     1068.52     1391.29    253.08 o 
   7   8  16     4179.70     4594.52    336.71 o 
   8   8  16     8348.72     9060.68    564.45 o 
  -7   9  16      594.58     1051.99    199.73 o 
  -6   9  16     7203.29     8298.85    446.81 o 
  -5   9  16      252.96      382.99    156.11 o 
  -4   9  16     6418.28     6521.80    362.72 o 
  -3   9  16    25215.10    25043.77    759.01 o 
  -2   9  16     3331.13     3333.36    334.20 o 
  -1   9  16     8660.61     8333.61    376.84 o 
   0   9  16    26662.75    25226.73   1273.31 o 
   1   9  16    33428.66    32028.08   1117.64 o 
   2   9  16      131.71      154.14    153.53 o 
   3   9  16     4260.64     3894.03    430.50 o 
   4   9  16    18847.97    18332.19    869.17 o 
   5   9  16     9917.11     9990.35    764.64 o 
   6   9  16     1333.12     1536.67    260.79 o 
   7   9  16      348.13      319.25    220.95 o 
  -6  10  16      286.72      373.83    169.54 o 
  -5  10  16     4643.14     5313.42    559.53 o 
  -4  10  16     2860.06     3112.28    334.62 o 
  -3  10  16    11618.96    11725.49    608.95 o 
  -2  10  16     1483.75     1594.36    260.26 o 
  -1  10  16        5.14       29.44    158.64 o 
   0  10  16     6743.37     6388.46    667.57 o 
   1  10  16     1795.26     1795.41    253.29 o 
   2  10  16     5799.39     5477.47    496.54 o 
   3  10  16     4122.01     3929.19    367.19 o 
   4  10  16     2603.23     3130.26    346.24 o 
   5  10  16     9636.18     9835.67    568.53 o 
   6  10  16     6030.87     6758.79    704.67 o 
  -4  11  16     2002.34     2362.29    258.79 o 
  -3  11  16     1172.64     1181.91    262.10 o 
  -2  11  16    19606.95    21246.83   1286.84 o 
  -1  11  16     6603.59     6058.78    602.94 o 
   0  11  16     4293.41     4244.23    637.24 o 
   1  11  16       18.23       40.15    172.75 o 
   2  11  16     2209.76     1934.01    285.76 o 
   3  11  16     1241.50     1747.62    520.34 o 
 -11   0  17    32739.00    33803.74   1736.95 o 
  -9   0  17      390.69      568.40    269.27 o 
  -7   0  17   124090.90   119406.49   4919.17 o 
  -5   0  17    13157.65    12552.03    795.21 o 
  -3   0  17    87108.59    88715.77   2551.44 o 
  -1   0  17     1928.32     2170.31    245.24 o 
   1   0  17      287.16      445.33     65.90 o 
   3   0  17    64786.84    64402.57   1495.69 o 
   5   0  17    39775.07    35438.85   2027.22 o 
   7   0  17    55030.02    55701.71   1730.11 o 
   9   0  17    16862.83    17825.28    774.64 o 
  11   0  17     3968.13     3793.56    594.54 o 
 -11   1  17     4034.33     4228.26    385.26 o 
 -10   1  17     6789.02     7308.76    468.41 o 
  -9   1  17      777.28     1104.98    228.02 o 
  -8   1  17     4793.45     4354.26    359.00 o 
  -7   1  17     1500.53     1336.69    227.00 o 
  -6   1  17    49665.31    49963.87   2077.15 o 
  -5   1  17     7481.08     7939.76    691.25 o 
  -4   1  17     1526.41     1883.59    135.22 o 
  -3   1  17    53309.07    52320.55   1290.98 o 
  -2   1  17    51530.44    51286.79   1254.54 o 
  -1   1  17    61424.17    62386.84   1486.87 o 
   0   1  17    27967.80    28859.01    566.09 o 
   1   1  17    76105.59    73569.95   1188.34 o 
   2   1  17       33.48      197.42     82.48 o 
   3   1  17    28392.20    28332.51    518.41 o 
   4   1  17    85906.80    83126.29   1675.49 o 
   5   1  17    15551.18    14769.68    402.20 o 
   6   1  17     1343.35     1463.57    138.19 o 
   7   1  17       89.41      187.24    131.89 o 
   8   1  17    47543.96    47782.98   1100.39 o 
   9   1  17      853.90     1316.62    204.25 o 
  10   1  17     1154.66     1475.14    272.73 o 
  11   1  17     5825.09     6281.16    667.34 o 
 -11   2  17     3824.86     3943.80    558.37 o 
 -10   2  17     6416.15     6551.92    455.62 o 
  -9   2  17    22619.81    22130.69    951.07 o 
  -8   2  17      355.97      338.29    177.04 o 
  -7   2  17     7080.35     7285.43    427.16 o 
  -6   2  17      268.28      244.92    113.75 o 
  -5   2  17    25176.57    25211.28    711.15 o 
  -4   2  17    60313.05    62194.30   1516.06 o 
  -3   2  17    11613.36    10344.56   1095.58 o 
  -2   2  17    59909.84    60140.25   1455.30 o 
  -1   2  17     4284.70     4286.49    214.18 o 
   0   2  17   151296.45   147183.64   2862.84 o 
   1   2  17    14448.83    14551.47    396.64 o 
   2   2  17    72735.73    71292.35   1165.28 o 
   3   2  17     2144.19     1994.40    137.28 o 
   4   2  17    26145.27    25847.88    535.59 o 
   5   2  17     3240.91     2896.80    396.40 o 
   6   2  17     1798.23     1926.84    158.16 o 
   7   2  17      355.04      474.54    113.98 o 
   8   2  17     3547.15     3729.39    253.94 o 
   9   2  17     3618.64     3733.25    308.81 o 
  10   2  17     6951.22     7846.80    544.39 o 
  11   2  17     1796.85     2552.87    356.37 o 
 -11   3  17     3775.64     3621.22    362.45 o 
 -10   3  17     8879.24     8893.01    516.24 o 
  -9   3  17     5039.99     4694.20    397.64 o 
  -8   3  17    42214.25    41732.97   1421.90 o 
  -7   3  17     3383.72     3175.67    239.53 o 
  -6   3  17    13288.12    13524.39    621.84 o 
  -5   3  17        3.58        2.71    140.41 o 
  -4   3  17    63087.88    64746.60   1867.89 o 
  -3   3  17    18907.66    19798.41    618.37 o 
  -2   3  17      360.37      380.64    103.89 o 
  -1   3  17     5038.46     5443.27    203.45 o 
   0   3  17     9062.76     8715.46    447.82 o 
   1   3  17    39805.02    38695.54    736.48 o 
   2   3  17    51490.70    51630.27   1222.82 o 
   3   3  17      718.12     1097.13    211.96 o 
   4   3  17     2166.11     2038.27    127.29 o 
   5   3  17     5340.01     4963.58    254.75 o 
   6   3  17   100718.86    97889.73   2017.04 o 
   7   3  17     5396.15     5797.92    270.24 o 
   8   3  17     4574.69     5191.82    335.80 o 
   9   3  17     1138.79     1797.11    232.90 o 
  10   3  17    32930.38    36748.41   5388.18 o 
 -11   4  17      713.39      634.67    324.80 o 
 -10   4  17     4213.91     4223.57    395.25 o 
  -9   4  17    40373.61    38212.30   1739.28 o 
  -8   4  17        0.87      423.32    190.74 o 
  -7   4  17     5621.34     5684.08    494.90 o 
  -6   4  17    22055.20    22461.80   1817.21 o 
  -5   4  17    77637.30    81023.98   3480.43 o 
  -4   4  17      870.69      932.03    205.97 o 
  -3   4  17     2462.52     2701.19    207.94 o 
  -2   4  17    31976.90    33658.72   1055.87 o 
  -1   4  17    22896.64    22600.19    555.88 o 
   0   4  17     2429.38     2581.33    189.21 o 
   1   4  17    12623.65    12942.23    425.39 o 
   2   4  17    22473.06    21867.83    535.47 o 
   3   4  17    10325.37    10133.14    419.37 o 
   4   4  17     4964.34     5077.94    202.02 o 
   5   4  17    53744.56    54582.84   1189.36 o 
   6   4  17     4081.40     4397.28    243.57 o 
   7   4  17    20979.37    21516.57    603.13 o 
   8   4  17     1156.03     1080.81    195.13 o 
   9   4  17    12215.59    13223.91    658.29 o 
  10   4  17       17.76      306.17    309.87 o 
 -10   5  17     1594.78     1336.99    256.39 o 
  -9   5  17      355.53      395.98    254.57 o 
  -8   5  17     2271.41     2232.44    301.90 o 
  -7   5  17      623.44      848.14    219.25 o 
  -6   5  17      212.31      478.45    192.51 o 
  -5   5  17    13417.18    13452.05    617.44 o 
  -4   5  17    16060.22    17251.06    502.68 o 
  -3   5  17    20179.05    20920.71    871.91 o 
  -2   5  17     1981.77     2203.87    178.72 o 
  -1   5  17    86913.11    84617.34   1805.06 o 
   0   5  17     7539.15     7440.24    278.32 o 
   1   5  17    15384.69    14451.15    412.69 o 
   2   5  17    24945.77    24727.19    713.33 o 
   3   5  17    48613.05    48880.29   1250.36 o 
   4   5  17      345.20      466.77     94.31 o 
   5   5  17      292.04      481.46     99.23 o 
   6   5  17    19514.22    19490.55    488.78 o 
   7   5  17     7095.73     6566.20    407.06 o 
   8   5  17     2375.66     2538.14    367.74 o 
   9   5  17     9002.36     9338.02   1480.75 o 
  10   5  17     3507.18     4004.24    424.76 o 
  -9   6  17     1038.22      994.77    210.44 o 
  -8   6  17    11549.95    11252.19    594.26 o 
  -7   6  17    23726.24    22569.97    919.32 o 
  -6   6  17     5506.48     5417.05    332.39 o 
  -5   6  17      414.50      462.84    153.39 o 
  -4   6  17       91.07      263.53    137.24 o 
  -3   6  17     9664.60    10022.87    710.74 o 
  -2   6  17    50018.00    51543.55   1293.36 o 
  -1   6  17     4296.27     4434.47    203.63 o 
   0   6  17     7128.57     6833.77    309.05 o 
   1   6  17      937.52     1008.19    114.39 o 
   2   6  17    42675.33    42497.86   1132.95 o 
   3   6  17     8444.74     9001.28    375.98 o 
   4   6  17     2633.45     2807.20    224.99 o 
   5   6  17     3702.90     3879.30    209.85 o 
   6   6  17      112.73      212.74    112.38 o 
   7   6  17     7549.00     7182.91    457.61 o 
   8   6  17     3007.79     3852.71    377.06 o 
   9   6  17     6127.98     6110.10    490.81 o 
  -9   7  17     4533.80     4484.63    684.37 o 
  -8   7  17     9145.60     8588.02    553.06 o 
  -7   7  17     7067.57     6891.50    389.59 o 
  -6   7  17    17875.43    17978.30    627.27 o 
  -5   7  17      811.32      931.86    267.05 o 
  -4   7  17     3610.37     4118.53    286.50 o 
  -3   7  17     6101.75     6602.79    773.68 o 
  -2   7  17    13824.98    14600.54    509.17 o 
  -1   7  17     5138.09     5133.07    242.38 o 
   0   7  17     4206.28     3599.48    647.98 o 
   1   7  17     1600.44     1790.23    215.95 o 
   2   7  17       89.30      390.52    144.35 o 
   3   7  17     8276.27     7824.82    415.17 o 
   4   7  17    37846.39    36868.38   1228.39 o 
   5   7  17    15249.23    14555.15    523.59 o 
   6   7  17     6110.39     5995.58    343.11 o 
   7   7  17      251.00      802.57    219.49 o 
   8   7  17    25955.14    27413.11   1643.85 o 
  -8   8  17    13170.88    13545.41    554.28 o 
  -7   8  17    13457.52    13657.04    546.60 o 
  -6   8  17       23.39      -30.75    136.52 o 
  -5   8  17     1028.98     1190.35    194.61 o 
  -4   8  17    30500.86    33041.87    940.30 o 
  -3   8  17    14868.02    14957.88    609.45 o 
  -2   8  17     1400.92     1613.35    189.73 o 
  -1   8  17      351.71      490.42    117.81 o 
   0   8  17    30516.79    27802.25    817.59 o 
   1   8  17        2.90      174.47    148.11 o 
   2   8  17     1518.54     1603.10    226.32 o 
   3   8  17    10291.70     9595.24    683.91 o 
   4   8  17    11605.13    11370.92    555.97 o 
   5   8  17     5985.93     6052.83    423.40 o 
   6   8  17     1113.35     1406.05    252.55 o 
   7   8  17     4981.99     4741.13    413.31 o 
  -7   9  17      307.84      465.26    165.75 o 
  -6   9  17      286.31      495.77    151.61 o 
  -5   9  17      137.66      307.09    156.20 o 
  -4   9  17        9.24      614.80    190.02 o 
  -3   9  17    16423.13    18449.98    623.83 o 
  -2   9  17     3052.93     3563.91    271.88 o 
  -1   9  17     2013.02     2248.08    191.78 o 
   0   9  17      498.81      599.86    226.10 o 
   1   9  17    33584.64    31470.08   1346.34 o 
   2   9  17     2292.77     2133.76    271.05 o 
   3   9  17       30.73       51.76    156.47 o 
   4   9  17     3766.88     3973.16    360.44 o 
   5   9  17    13744.08    13035.59    876.64 o 
   6   9  17     2101.44     2717.55    519.87 o 
   7   9  17     5393.39     6097.98    676.21 o 
  -6  10  17    13361.39    14297.85    994.94 o 
  -5  10  17     5043.58     5580.27    357.73 o 
  -4  10  17     3931.98     3930.75    311.35 o 
  -3  10  17      916.04     1183.74    196.62 o 
  -2  10  17     1855.45     2134.56    226.65 o 
  -1  10  17      402.07      368.67    219.34 o 
   0  10  17    10392.28     9921.59    515.75 o 
   1  10  17     2180.18     2317.25    286.77 o 
   2  10  17      397.29      550.31    202.92 o 
   3  10  17      513.30      544.75    207.00 o 
   4  10  17      325.53      662.09    218.28 o 
   5  10  17     2422.94     2779.59    357.44 o 
  -4  11  17     2425.62     2509.66    338.07 o 
  -3  11  17        0.80       75.71    155.40 o 
  -2  11  17       84.93      218.71    144.01 o 
  -1  11  17     6389.00     5870.25    610.87 o 
   0  11  17      366.66      428.31    252.47 o 
   1  11  17     1306.51     1150.07    242.13 o 
   2  11  17     3555.62     3369.07    359.57 o 
   3  11  17     8151.01     8474.27    768.61 o 
 -10   0  18    78130.77    83423.88   3634.43 o 
  -8   0  18    14978.47    13532.98    888.54 o 
  -6   0  18   171835.52   161404.50   6500.72 o 
  -4   0  18      249.01      334.50    116.29 o 
  -2   0  18    59815.34    58605.74   1743.63 o 
   0   0  18    34149.91    35234.95   1097.70 o 
   2   0  18      129.36      307.31     68.36 o 
   4   0  18    28997.68    28646.06   1091.54 o 
   6   0  18      576.88      591.95    208.84 o 
   8   0  18     7020.20     6915.26    607.61 o 
  10   0  18     1470.33     1595.08    389.67 o 
 -11   1  18    16220.06    16330.56    763.71 o 
 -10   1  18     5636.54     5368.56    421.39 o 
  -9   1  18     9262.47     8757.28    498.49 o 
  -8   1  18        6.81      194.73    162.84 o 
  -7   1  18    22111.06    22210.54   1232.01 o 
  -6   1  18     3436.79     3762.15    329.72 o 
  -5   1  18    18093.04    18275.92    565.29 o 
  -4   1  18    28051.86    27207.72   1070.28 o 
  -3   1  18      171.73      375.55    104.62 o 
  -2   1  18    45494.67    45771.06   1144.13 o 
  -1   1  18     5206.96     5686.00    215.18 o 
   0   1  18    39255.88    39386.33    748.86 o 
   1   1  18    29139.84    29545.23    579.25 o 
   2   1  18    24256.98    24322.34    441.50 o 
   3   1  18      299.77      473.88     66.72 o 
   4   1  18     2363.40     2612.10    136.02 o 
   6   1  18     2361.20     2258.30    166.27 o 
   7   1  18     3115.69     3068.37    205.01 o 
   8   1  18      117.76      359.49    119.09 o 
   9   1  18     5234.24     5690.05    363.62 o 
  10   1  18      334.10      248.54    201.19 o 
  11   1  18     6101.63     7556.65    578.01 o 
 -11   2  18     7702.37     7376.28    492.33 o 
 -10   2  18     4895.25     5231.17    688.34 o 
  -9   2  18     3601.71     4028.56    367.92 o 
  -8   2  18    30668.30    29533.38   1495.45 o 
  -7   2  18     7067.75     7637.16    511.24 o 
  -6   2  18     8111.19     7950.61    596.87 o 
  -5   2  18    11171.31    11379.38    537.29 o 
  -4   2  18    37669.12    37714.64   1839.06 o 
  -3   2  18    79378.42    76924.49   3678.53 o 
  -2   2  18     3156.04     3384.24    205.32 o 
  -1   2  18    31967.28    31359.13    977.46 o 
   0   2  18    33114.26    32355.32   1023.34 o 
   1   2  18    50051.88    50508.36    944.88 o 
   2   2  18     6760.46     7122.66    327.77 o 
   3   2  18     1752.66     1830.99    107.90 o 
   4   2  18     7091.01     7018.66    212.29 o 
   5   2  18     3070.57     2719.10    312.68 o 
   6   2  18    10292.12     9918.06    333.76 o 
   7   2  18      773.99      714.58    129.46 o 
   8   2  18     1183.15     1383.80    169.90 o 
   9   2  18       92.85       97.95    184.45 o 
  10   2  18     2960.34     3349.81    314.56 o 
 -11   3  18     4241.35     4564.32    409.94 o 
 -10   3  18     2257.38     2599.98    415.80 o 
  -9   3  18    37585.07    36526.12   1301.29 o 
  -8   3  18     1268.51     1493.96    257.21 o 
  -7   3  18    34584.49    34781.86   1231.46 o 
  -6   3  18     2820.32     2891.29    307.44 o 
  -5   3  18    22974.89    22105.43    846.97 o 
  -4   3  18    16977.05    17700.35    578.57 o 
  -3   3  18    22177.02    22716.71    666.43 o 
  -2   3  18    16031.92    16780.26    527.05 o 
  -1   3  18        1.39       -3.51     64.67 o 
   0   3  18     2761.24     2724.13    148.24 o 
   1   3  18     3339.68     3709.06    168.85 o 
   2   3  18     3542.34     3690.80    153.46 o 
   3   3  18    21202.03    20099.41    688.94 o 
   4   3  18     3467.66     3501.74    161.51 o 
   5   3  18      779.13      951.93    103.92 o 
   6   3  18      508.73      778.05    124.38 o 
   7   3  18    14378.53    14117.87    445.69 o 
   8   3  18    10896.09    10870.75    483.07 o 
   9   3  18      958.11     1214.89    209.96 o 
  10   3  18       10.02      239.36    169.21 o 
 -10   4  18     1859.14     2007.81    404.84 o 
  -9   4  18      678.48      513.38    285.60 o 
  -8   4  18    77845.89    77409.64   5147.14 o 
  -7   4  18     3093.33     3168.86    334.29 o 
  -6   4  18     3481.98     3206.75    332.11 o 
  -5   4  18     6663.89     6727.85    430.43 o 
  -4   4  18    55343.73    57168.81   1804.62 o 
  -3   4  18      279.26      552.99    130.17 o 
  -2   4  18     7226.79     7478.84    331.22 o 
  -1   4  18    38642.63    37612.58    844.76 o 
   0   4  18     1062.07     1065.17    116.72 o 
   1   4  18     3498.92     3617.80    232.90 o 
   2   4  18    36918.31    37007.02   1076.73 o 
   3   4  18    39641.06    38789.13    878.48 o 
   4   4  18      631.22      656.98     99.25 o 
   5   4  18     3825.52     3831.10    289.32 o 
   6   4  18    16113.28    15913.22    601.17 o 
   7   4  18    12289.17    12468.21    425.30 o 
   8   4  18     1088.47     1439.14    205.62 o 
   9   4  18     1011.95     1130.36    208.89 o 
  10   4  18      468.98      882.66    232.54 o 
 -10   5  18     1662.47     1615.08    274.81 o 
  -9   5  18     2985.17     3058.95    343.66 o 
  -8   5  18      488.03      276.62    306.60 o 
  -7   5  18      630.87      513.17    248.27 o 
  -6   5  18     5556.07     5058.85    401.79 o 
  -5   5  18      319.95      416.67    186.90 o 
  -4   5  18    14291.94    15366.24    675.20 o 
  -3   5  18      566.18      437.99    135.27 o 
  -2   5  18    24494.72    24777.00    749.69 o 
  -1   5  18    16740.10    16199.40    810.42 o 
   0   5  18    44807.78    41757.31   1488.92 o 
   1   5  18     5626.45     5601.17    235.98 o 
   2   5  18     8876.71     9224.63    363.31 o 
   3   5  18    15163.76    14722.82    495.88 o 
   4   5  18    15763.30    14739.14    551.53 o 
   5   5  18       19.49      -26.86     75.68 o 
   6   5  18      797.70      950.79    186.84 o 
   7   5  18     2924.85     3104.61    278.45 o 
   8   5  18     5628.92     5171.05    418.53 o 
   9   5  18    13434.73    14255.89   1109.51 o 
  -9   6  18      874.98      852.43    226.93 o 
  -8   6  18      143.95      268.45    199.39 o 
  -7   6  18      738.63      792.40    236.60 o 
  -6   6  18    34378.32    34552.36   1244.11 o 
  -5   6  18    26294.96    26572.86    701.99 o 
  -4   6  18     2184.20     2233.00    229.29 o 
  -3   6  18     2281.09     2175.83    215.93 o 
  -2   6  18    40011.98    40239.37   1451.97 o 
  -1   6  18    40268.88    40200.25    823.79 o 
   0   6  18        7.38      105.98     89.65 o 
   1   6  18     2088.35     2037.83    319.89 o 
   2   6  18    11991.17    12090.95    451.31 o 
   3   6  18     4927.31     5365.26    297.83 o 
   4   6  18     2371.40     2311.93    211.10 o 
   5   6  18    13711.60    13602.28    436.48 o 
   6   6  18     1143.84     1278.35    180.14 o 
   7   6  18     1625.49     1258.14    316.40 o 
   8   6  18     6837.45     6524.99    643.54 o 
   9   6  18     7665.50     8599.80    728.94 o 
  -9   7  18     8014.34     8856.94    813.87 o 
  -8   7  18      135.56      272.67    211.91 o 
  -7   7  18    18531.81    17984.70    563.71 o 
  -6   7  18     2494.87     2837.53    265.21 o 
  -5   7  18    10323.36    10507.49    453.72 o 
  -4   7  18     1377.17     1505.25    202.67 o 
  -3   7  18     3261.58     3563.60    268.93 o 
  -2   7  18     1140.46     1544.06    188.40 o 
  -1   7  18     2844.33     3021.00    198.42 o 
   0   7  18       11.81       62.00     72.43 o 
   1   7  18     3778.34     3638.20    515.90 o 
   2   7  18    14958.03    14938.26    617.66 o 
   3   7  18      340.90      647.93    546.24 o 
   4   7  18     4729.72     4843.02    349.82 o 
   5   7  18    10759.11    10913.46    444.23 o 
   6   7  18    38151.25    38525.09   1311.19 o 
   7   7  18      207.62      989.34    301.94 o 
   8   7  18     2508.49     2929.29    474.14 o 
  -8   8  18      288.11      642.46    173.41 o 
  -7   8  18     2513.02     3140.06    294.67 o 
  -6   8  18     7135.96     6740.42    432.90 o 
  -5   8  18     3786.78     4052.41    305.88 o 
  -4   8  18     3333.32     3357.98    278.02 o 
  -3   8  18    16946.53    17516.63    597.58 o 
  -2   8  18       35.01      319.36    119.25 o 
  -1   8  18      540.98      644.23    156.87 o 
   0   8  18    25918.23    26529.94    954.22 o 
   1   8  18    35463.57    34288.13   1162.14 o 
   2   8  18     4265.58     3840.70    320.52 o 
   3   8  18      443.51      377.82    172.09 o 
   4   8  18    19577.36    18694.16    768.23 o 
   5   8  18    27125.87    26249.79    995.95 o 
   6   8  18       62.11      212.38    178.21 o 
   7   8  18     1035.82     1540.48    371.47 o 
  -7   9  18      282.01      287.47    274.87 o 
  -6   9  18      331.67      603.54    154.96 o 
  -5   9  18     3068.49     3640.47    296.93 o 
  -4   9  18     8086.96     8412.02    401.89 o 
  -3   9  18     7201.04     7399.34    378.28 o 
  -2   9  18     6900.07     7013.31    360.48 o 
  -1   9  18    14316.79    13454.28    496.87 o 
   0   9  18     1224.13     1448.27    332.04 o 
   1   9  18    16645.09    16306.54    759.27 o 
   2   9  18     4323.67     4138.68    347.32 o 
   3   9  18     2080.46     2418.79    355.37 o 
   4   9  18     2678.53     2934.14    325.66 o 
   5   9  18     4051.63     4145.35    388.56 o 
   6   9  18     1665.93     1765.84    505.87 o 
  -5  10  18      273.13      354.46    157.50 o 
  -4  10  18     7515.13     7688.32    412.13 o 
  -3  10  18    18793.88    20067.90    683.50 o 
  -2  10  18      228.89      602.92    160.29 o 
  -1  10  18     3034.04     2806.56    425.14 o 
   0  10  18     6678.11     6675.66    439.06 o 
   1  10  18     4414.65     4252.05    364.46 o 
   2  10  18        3.06      -91.73    156.06 o 
   3  10  18    20589.22    20104.86    843.28 o 
   4  10  18      719.81      855.15    232.28 o 
   5  10  18     1964.04     2038.63    311.99 o 
  -3  11  18      768.01     1037.98    232.32 o 
  -2  11  18      121.35      239.87    246.87 o 
  -1  11  18     1538.41     1514.35    352.80 o 
   0  11  18     3448.36     3044.15    320.88 o 
   1  11  18     1436.21     1342.67    254.77 o 
   2  11  18     1883.63     1971.22    402.27 o 
 -11   0  19      368.12      539.47    301.94 o 
  -9   0  19    30236.01    28029.16   1510.15 o 
  -7   0  19     1775.75     2955.89    444.27 o 
  -5   0  19    31511.11    30164.25   1201.21 o 
  -3   0  19    40351.82    41940.35   1602.78 o 
  -1   0  19    25478.69    23947.19    811.20 o 
   1   0  19    16552.02    17011.58    607.83 o 
   3   0  19    49336.78    48807.25   1167.02 o 
   5   0  19      434.07      231.31    205.57 o 
   7   0  19    53908.98    53376.22   1679.01 o 
   9   0  19     1146.30     1873.65    284.61 o 
 -11   1  19     1355.51     1486.71    263.92 o 
 -10   1  19    23380.76    24242.42    973.60 o 
  -9   1  19      141.81      173.66    182.35 o 
  -8   1  19      974.90     1229.55    231.62 o 
  -7   1  19       64.24     -105.33    157.71 o 
  -6   1  19    10336.67    10021.71    523.36 o 
  -5   1  19       37.10      263.27    112.95 o 
  -4   1  19     5485.56     5575.01    273.38 o 
  -3   1  19     1011.14     1125.95    147.56 o 
  -2   1  19       11.48      229.76     94.07 o 
  -1   1  19     1067.05     1063.92    113.92 o 
   0   1  19      151.98      638.18    173.45 o 
   1   1  19      753.12      983.64     81.69 o 
   2   1  19      358.60      619.35     70.82 o 
   3   1  19     1016.06     1080.39     87.51 o 
   4   1  19    12406.58    11650.10    330.46 o 
   5   1  19       18.59       98.64     70.01 o 
   6   1  19     2168.55     2133.46    164.20 o 
   7   1  19     3665.93     4044.66    233.11 o 
   8   1  19    14506.49    14506.88    467.06 o 
   9   1  19     4419.05     4865.73    348.44 o 
  10   1  19      592.02      703.49    374.50 o 
 -11   2  19     2290.00     2376.39    319.99 o 
 -10   2  19      197.75      311.62    193.97 o 
  -9   2  19     4153.17     3791.67    368.80 o 
  -8   2  19        8.62       -3.55    155.52 o 
  -7   2  19    19952.99    19758.95    810.82 o 
  -6   2  19     2545.85     2159.56    276.67 o 
  -5   2  19    11145.58    10905.02    536.16 o 
  -4   2  19       11.83      155.87    108.61 o 
  -3   2  19    42067.30    40752.55   1322.80 o 
  -2   2  19       26.27      351.63    185.62 o 
  -1   2  19     8213.70     8314.36    470.96 o 
   0   2  19     8811.20     8969.72    532.20 o 
   1   2  19    48371.32    46771.69    886.35 o 
   2   2  19     1287.58     1199.89     95.21 o 
   3   2  19     7141.15     7254.34    243.68 o 
   4   2  19    10105.41     9973.90    360.30 o 
   5   2  19    17633.41    16791.21    454.33 o 
   6   2  19      205.96      347.44    109.52 o 
   7   2  19     2620.41     2792.53    207.29 o 
   8   2  19     1065.01     1105.38    163.41 o 
   9   2  19     5929.00     6002.49    387.63 o 
  10   2  19    11223.93    11782.07    590.45 o 
 -11   3  19      616.83      823.97    280.00 o 
 -10   3  19      206.92      438.33    192.12 o 
  -9   3  19      684.74      964.31    238.50 o 
  -8   3  19    20794.87    20550.30    945.94 o 
  -7   3  19     8466.92     8455.47    725.67 o 
  -6   3  19       52.97      193.45    167.62 o 
  -5   3  19     2927.12     3016.10    311.35 o 
  -4   3  19     8979.82     9312.47    369.80 o 
  -3   3  19     3239.47     3312.17    226.25 o 
  -2   3  19      201.86      290.00    115.44 o 
  -1   3  19     2169.30     2202.23    136.42 o 
   0   3  19     3394.82     3199.57    162.38 o 
   1   3  19     6007.51     5865.60    284.32 o 
   2   3  19    13561.68    13429.34    375.55 o 
   3   3  19     7551.94     7399.05    306.13 o 
   4   3  19     5440.16     5263.16    238.78 o 
   5   3  19     6193.23     6138.73    254.66 o 
   6   3  19    19985.82    20116.56    551.30 o 
   7   3  19      581.55      566.57    128.08 o 
   8   3  19     4664.10     5299.59    355.59 o 
   9   3  19      720.94      895.20    194.59 o 
  10   3  19    10960.96    12123.91    550.96 o 
 -10   4  19     7818.03     7166.82    501.44 o 
  -9   4  19       56.88      415.09    205.41 o 
  -8   4  19     1425.68     1727.07    289.22 o 
  -7   4  19    16783.38    16597.30    833.24 o 
  -6   4  19     8346.75     9265.77   1388.81 o 
  -5   4  19    12953.37    13118.44    620.74 o 
  -4   4  19        0.02      153.62    162.92 o 
  -3   4  19     8393.92     8491.19    437.48 o 
  -2   4  19     5777.45     5537.02    290.90 o 
  -1   4  19    21071.95    20745.86    528.68 o 
   0   4  19     3389.32     3462.72    199.58 o 
   1   4  19     9905.86    10071.11    310.82 o 
   2   4  19     2045.72     1510.04    459.91 o 
   3   4  19     9204.51     9422.23    313.09 o 
   4   4  19    18508.08    18153.08    492.49 o 
   5   4  19    33464.48    33413.32    796.77 o 
   6   4  19       81.22      314.35    111.96 o 
   7   4  19     2789.13     3084.91    228.00 o 
   8   4  19    13085.96    13150.82    537.74 o 
   9   4  19    26665.65    26926.43   1031.98 o 
  10   4  19      635.38      680.96    241.41 o 
 -10   5  19      260.66      314.38    197.41 o 
  -9   5  19       25.19      188.40    185.13 o 
  -8   5  19     5267.79     5498.92    437.29 o 
  -7   5  19     3185.76     2750.30    338.27 o 
  -6   5  19     8021.06     7455.49    573.07 o 
  -5   5  19      691.07      585.25    210.90 o 
  -4   5  19     2105.76     2373.24    297.69 o 
  -3   5  19      848.58     1218.72    178.75 o 
  -2   5  19    20458.58    22146.82    805.40 o 
  -1   5  19       41.23      199.07     83.45 o 
   0   5  19     9537.98     9190.17    380.43 o 
   1   5  19     6103.50     6098.13    371.42 o 
   2   5  19     6723.18     6790.26    311.77 o 
   3   5  19     1299.83     1482.06    166.57 o 
   4   5  19     1890.11     2073.36    170.77 o 
   5   5  19       57.37      153.18    152.67 o 
   6   5  19     3460.67     3681.45    274.85 o 
   7   5  19       74.89        4.92    164.91 o 
   8   5  19      191.15      290.27    239.87 o 
   9   5  19     9844.76     9955.95    774.21 o 
  -9   6  19     4893.93     4995.86    441.68 o 
  -8   6  19     8824.46     9183.52    570.24 o 
  -7   6  19        6.05      296.82    203.06 o 
  -6   6  19      383.86      561.84    219.42 o 
  -5   6  19    24990.79    26025.11   1135.17 o 
  -4   6  19    15620.55    16018.95    817.84 o 
  -3   6  19      852.57      785.90    194.81 o 
  -2   6  19     3525.53     3676.39    270.55 o 
  -1   6  19    52784.92    52705.71   1220.60 o 
   0   6  19     1259.80     1444.19    155.05 o 
   1   6  19     1055.60      834.13    143.06 o 
   2   6  19    28603.99    28256.72    826.78 o 
   3   6  19    38196.12    37481.73   1039.93 o 
   4   6  19      139.88      182.76    119.39 o 
   5   6  19        5.04       87.08    110.30 o 
   6   6  19    14964.71    15068.42    483.05 o 
   7   6  19    12434.84    12934.71    857.74 o 
   8   6  19     2624.51     3083.29    479.27 o 
   9   6  19     1535.57     1661.81    393.87 o 
  -9   7  19    16055.11    15050.59   1066.34 o 
  -8   7  19       23.10       74.53    209.61 o 
  -7   7  19     5930.89     5169.88    450.84 o 
  -6   7  19     5674.57     6176.67    358.95 o 
  -5   7  19    20217.80    20355.04    682.89 o 
  -4   7  19      194.96      363.80    375.68 o 
  -3   7  19      364.48      143.00    136.50 o 
  -2   7  19     1356.83     1481.30    197.19 o 
  -1   7  19     1252.22     1398.09    151.13 o 
   0   7  19      289.74      176.59    132.03 o 
   1   7  19     5800.72     5714.28    346.84 o 
   2   7  19     2544.15     2424.76    256.18 o 
   3   7  19    11841.84    11435.67    571.44 o 
   4   7  19     6109.19     5650.32    552.54 o 
   5   7  19    11896.30    11231.79    547.45 o 
   6   7  19     2097.35     2674.92    359.34 o 
   7   7  19    12614.94    13242.71    902.54 o 
   8   7  19     8982.28     9395.94    770.01 o 
  -8   8  19    10319.08    10709.15    859.14 o 
  -7   8  19     1296.01     1452.62    193.53 o 
  -6   8  19      219.40      304.61    150.32 o 
  -5   8  19     1001.11     1075.82    193.44 o 
  -4   8  19    12078.84    12399.52    500.23 o 
  -3   8  19    26156.66    27515.34    826.61 o 
  -2   8  19      601.19      963.44    172.58 o 
  -1   8  19     4163.30     4182.91    452.38 o 
   0   8  19     5541.48     5902.43    372.55 o 
   1   8  19    28808.86    27560.53    983.23 o 
   2   8  19    18599.40    18034.50    730.56 o 
   3   8  19      595.68      760.15    190.86 o 
   4   8  19      645.92     1032.35    210.86 o 
   5   8  19     2240.70     2851.06    275.21 o 
   6   8  19    20292.03    19271.32    818.34 o 
   7   8  19     9847.00    10768.89    847.94 o 
  -7   9  19     2918.34     2954.02    534.34 o 
  -6   9  19      994.33     1225.79    204.23 o 
  -5   9  19      617.01      784.55    226.72 o 
  -4   9  19    20371.13    20464.54    757.45 o 
  -3   9  19     2617.44     2961.00    266.70 o 
  -2   9  19    15720.69    15619.61    560.83 o 
  -1   9  19      987.60     1135.41    313.60 o 
   0   9  19    25742.69    23106.35    880.36 o 
   1   9  19      553.55      733.93    200.75 o 
   2   9  19    14143.59    13183.66    751.34 o 
   3   9  19     2594.74     2514.96    303.91 o 
   4   9  19     2758.79     2980.96    331.46 o 
   5   9  19     1589.15     2065.71    509.84 o 
   6   9  19      601.18      561.81    231.22 o 
  -5  10  19      558.22      610.75    171.29 o 
  -4  10  19      391.57      608.94    168.93 o 
  -3  10  19     7206.71     7652.79    535.60 o 
  -2  10  19     8426.51     8933.46    418.21 o 
  -1  10  19     1786.73     1393.48    319.20 o 
   0  10  19    10895.87    10353.81    616.94 o 
   1  10  19    10919.95    10893.95    567.57 o 
   2  10  19       60.99      270.43    178.88 o 
   3  10  19      289.59      604.95    208.66 o 
   4  10  19    28277.22    29308.48   1119.95 o 
   0  11  19     1204.87     1126.54    311.74 o 
   1  11  19     1058.90     1112.08    309.40 o 
   2  11  19     1088.09     1694.01    376.14 o 
 -10   0  20     5269.10     5429.24    628.61 o 
  -8   0  20     5057.92     4775.44    564.20 o 
  -6   0  20    50856.10    48190.25   2245.15 o 
  -4   0  20     2030.72     2069.19    233.26 o 
  -2   0  20    19701.52    19766.23    723.62 o 
   0   0  20    48317.79    47818.32   1498.71 o 
   2   0  20     5885.96     5867.23    299.73 o 
   4   0  20   117692.46   115588.62   3236.72 o 
   6   0  20    15066.91    14213.59    584.40 o 
   8   0  20    68083.46    65533.90   2050.47 o 
  10   0  20      665.47      436.34    291.20 o 
 -11   1  20    13835.75    14239.67    697.59 o 
 -10   1  20        3.80      344.35    199.70 o 
  -9   1  20     5274.32     5848.37    446.73 o 
  -8   1  20     2345.71     2043.38    282.68 o 
  -7   1  20    36988.29    36233.93   1275.03 o 
  -6   1  20     5485.18     5602.64    408.80 o 
  -5   1  20      743.21      888.41    147.49 o 
  -4   1  20    21269.38    18946.95   1253.47 o 
  -3   1  20    25208.81    26503.86    751.10 o 
  -2   1  20    30285.28    30176.46    829.47 o 
  -1   1  20    11070.15    10511.07    323.78 o 
   0   1  20    37637.28    37909.40    842.55 o 
   1   1  20     2435.94     2280.43    143.08 o 
   2   1  20    21666.54    21912.28    472.01 o 
   3   1  20    25971.44    26693.40    617.23 o 
   4   1  20     4696.38     4502.04    194.93 o 
   5   1  20    19722.34    18985.39    584.25 o 
   6   1  20     1161.77     1284.97    136.99 o 
   7   1  20    16741.46    16676.98    491.16 o 
   8   1  20     5945.37     6608.94    315.99 o 
   9   1  20     8129.73     8389.16    499.89 o 
  10   1  20     9538.17    10598.25    604.70 o 
 -11   2  20      286.76      254.34    196.21 o 
 -10   2  20       25.71      219.86    184.30 o 
  -9   2  20     1062.33     1055.56    246.05 o 
  -8   2  20     2970.09     2832.15    414.17 o 
  -7   2  20     4188.56     3944.09    434.94 o 
  -6   2  20     4432.57     4634.08    565.14 o 
  -5   2  20    10035.08     8467.30    466.25 o 
  -4   2  20     4638.48     4878.26    269.62 o 
  -3   2  20    36878.75    37652.67   1132.88 o 
  -2   2  20    31594.08    29406.13    808.67 o 
  -1   2  20    42407.54    42059.67   1990.02 o 
   0   2  20    10631.20    10392.53    322.15 o 
   1   2  20    60904.55    59131.13   1101.69 o 
   2   2  20    31026.30    31275.17    627.52 o 
   3   2  20     9739.00     9952.63    348.51 o 
   4   2  20     6580.59     6164.70    252.59 o 
   5   2  20     1172.24     1729.10    353.22 o 
   6   2  20    23057.81    22374.96    864.05 o 
   7   2  20     8873.31     8983.59    337.99 o 
   8   2  20     1206.33     1206.54    169.70 o 
   9   2  20     7632.30     7754.04    433.76 o 
  10   2  20     7586.12     8084.09    615.21 o 
 -10   3  20     5778.50     5058.03    436.74 o 
  -9   3  20    27813.74    27115.67   1054.80 o 
  -8   3  20      296.24      512.87    213.62 o 
  -7   3  20     1323.10     1291.00    329.47 o 
  -6   3  20      494.53      157.73    175.30 o 
  -5   3  20    38742.65    41199.58   1400.90 o 
  -4   3  20     5634.07     6510.58    652.07 o 
  -3   3  20     5757.75     5204.79    365.71 o 
  -2   3  20     3823.94     3803.68    259.33 o 
  -1   3  20      183.97      314.16    105.11 o 
   0   3  20    19570.10    19435.64    484.33 o 
   1   3  20    27766.04    27034.17    624.81 o 
   2   3  20     5420.11     5555.19    229.32 o 
   3   3  20    24645.55    24407.34    593.40 o 
   4   3  20     8056.42     7753.98    271.65 o 
   5   3  20    48320.16    46905.72   1220.52 o 
   6   3  20      273.97      387.60    129.43 o 
   7   3  20    28293.97    27440.53    828.16 o 
   8   3  20     2344.17     2576.81    252.42 o 
   9   3  20     9110.16    10356.44    601.87 o 
  10   3  20     4681.85     5190.47    478.21 o 
 -10   4  20     1445.18      984.88    240.73 o 
  -9   4  20     6193.12     6030.73    799.41 o 
  -8   4  20    12913.87    12487.38    649.46 o 
  -7   4  20     5254.14     5549.70    535.50 o 
  -6   4  20     2369.71     2789.06    324.99 o 
  -5   4  20    13660.36    13753.83    909.54 o 
  -4   4  20    30384.46    30125.05   2406.39 o 
  -3   4  20     2310.69     2609.97    223.66 o 
  -2   4  20     4956.46     4879.25    281.14 o 
  -1   4  20    10496.57    10336.95    326.52 o 
   0   4  20     6031.43     6214.39    301.63 o 
   1   4  20     1166.01     1231.05    194.93 o 
   2   4  20    69732.45    65614.41   1985.65 o 
   3   4  20     4985.67     5398.09    238.25 o 
   4   4  20     8777.11     8451.70    324.13 o 
   5   4  20     3982.71     3918.79    265.52 o 
   6   4  20    72578.11    71533.74   1800.62 o 
   7   4  20      476.08      579.71    154.28 o 
   8   4  20     3180.79     3614.61    463.87 o 
   9   4  20     4889.12     5318.06    464.98 o 
 -10   5  20     2030.57     2124.75    445.20 o 
  -9   5  20     6118.94     6029.93    696.04 o 
  -8   5  20        8.58      201.79    193.73 o 
  -7   5  20     1675.46     1486.95    389.20 o 
  -6   5  20    15247.25    15810.71    729.82 o 
  -5   5  20    26701.37    25980.69   1006.68 o 
  -4   5  20     9370.79     9425.05    722.87 o 
  -3   5  20       83.00      204.26    129.83 o 
  -2   5  20    52015.32    51259.98   2163.60 o 
  -1   5  20    20778.38    18881.58    753.20 o 
   0   5  20    10270.21    10382.22    413.30 o 
   1   5  20      746.56      771.22    121.37 o 
   2   5  20    22389.97    21953.96    661.40 o 
   3   5  20       24.24      286.61    117.04 o 
   4   5  20      547.43      712.84    146.23 o 
   5   5  20     3460.45     3698.10    224.57 o 
   6   5  20      251.28      556.22    151.30 o 
   7   5  20     3157.26     3076.02    270.09 o 
   8   5  20     7750.23     7993.27    781.67 o 
   9   5  20        5.62      282.34    260.87 o 
  -9   6  20     1496.27     1991.76    333.20 o 
  -8   6  20      118.19      466.03    306.84 o 
  -7   6  20     1796.99     1890.67    318.13 o 
  -6   6  20      896.24      752.56    461.54 o 
  -5   6  20     1984.99     1935.90    295.56 o 
  -4   6  20     9971.49    10328.77    749.24 o 
  -3   6  20     2762.80     2452.12    295.49 o 
  -2   6  20        2.27       20.31    121.58 o 
  -1   6  20    29538.33    30031.68    756.03 o 
   0   6  20    28226.67    27595.61    954.06 o 
   1   6  20    10957.67    10586.02    411.68 o 
   2   6  20      876.45     1084.24    166.70 o 
   3   6  20    23058.15    23151.69    724.58 o 
   4   6  20    34397.20    33253.84    935.54 o 
   5   6  20     2072.75     2050.03    217.50 o 
   6   6  20       89.57       96.09    137.14 o 
   7   6  20      608.70      754.14    278.14 o 
   8   6  20    16493.27    16256.00   1036.94 o 
  -8   7  20    19071.95    19702.80    902.71 o 
  -7   7  20    13433.95    12401.22    670.76 o 
  -6   7  20     1006.46     1285.76    273.14 o 
  -5   7  20      149.50      304.05    194.93 o 
  -4   7  20    11444.18    11580.31    651.32 o 
  -3   7  20     7203.04     7499.07    434.19 o 
  -2   7  20     4953.10     5399.42    285.25 o 
  -1   7  20     6515.82     6553.77    373.95 o 
   0   7  20       58.18      219.81    127.27 o 
   1   7  20     3627.08     3620.64    263.83 o 
   2   7  20    12929.61    12336.90    636.76 o 
   3   7  20    19892.77    19945.87    668.61 o 
   4   7  20      379.52      379.93    173.26 o 
   5   7  20    12803.53    12658.40    497.23 o 
   6   7  20      907.57     1114.40    230.48 o 
   7   7  20    13050.13    13103.17    907.67 o 
   8   7  20      594.12     1248.34    343.00 o 
  -7   8  20    11391.00    10412.20   1033.21 o 
  -6   8  20    10959.96    11467.98    436.80 o 
  -5   8  20     5370.83     5615.92    355.91 o 
  -4   8  20     4795.39     5327.13    344.08 o 
  -3   8  20    15755.01    15276.51    857.07 o 
  -2   8  20    11071.97    11072.50    459.06 o 
  -1   8  20     1130.95     1594.77    205.29 o 
   0   8  20      930.22     1331.52    218.60 o 
   1   8  20    12710.31    12277.68    564.27 o 
   2   8  20      453.34      569.25    187.53 o 
   3   8  20     1525.06     1385.36    232.89 o 
   4   8  20    12907.30    13087.02    616.78 o 
   5   8  20     4690.77     4692.27    331.29 o 
   6   8  20      820.26      831.81    230.10 o 
   7   8  20     6295.88     5755.91    663.14 o 
  -6   9  20      758.49      926.43    199.55 o 
  -5   9  20     1721.71     1609.04    222.53 o 
  -4   9  20    13092.83    13747.17    542.78 o 
  -3   9  20    14621.04    14767.60    557.75 o 
  -2   9  20     1226.50     1258.87    195.40 o 
  -1   9  20     4253.70     4725.97    560.47 o 
   0   9  20    22045.48    21064.98    828.51 o 
   1   9  20     7934.03     7743.17    455.18 o 
   2   9  20      358.07      388.99    181.02 o 
   3   9  20      248.50      527.81    250.14 o 
   4   9  20     5989.25     5907.40    434.94 o 
   5   9  20      821.15     1150.41    252.49 o 
  -4  10  20       69.82      124.37    140.25 o 
  -3  10  20      905.71     1241.54    203.48 o 
  -2  10  20     4069.64     4564.04    552.07 o 
  -1  10  20       33.91       82.13    206.27 o 
   0  10  20      843.96      731.38    203.06 o 
   1  10  20    11025.70    10771.32    557.44 o 
   2  10  20     5736.51     5301.95    410.73 o 
   3  10  20      427.08      392.90    195.71 o 
   4  10  20      884.71      807.46    232.36 o 
 -11   0  21    31280.11    31227.25   1689.81 o 
  -9   0  21    23278.45    21640.44   1278.21 o 
  -7   0  21    48050.29    45042.56   2170.48 o 
  -5   0  21    40028.66    39367.66   2322.62 o 
  -3   0  21     1948.20     2257.32    304.74 o 
  -1   0  21       52.98      502.02    396.90 o 
   1   0  21    48843.59    46555.01   1422.76 o 
   3   0  21     2651.23     2257.75    344.40 o 
   5   0  21    71106.16    69157.74   2040.11 o 
   7   0  21      631.37      733.92    184.78 o 
   9   0  21    12871.35    13360.93    668.24 o 
 -11   1  21     1246.25     1463.01    398.54 o 
 -10   1  21    34949.08    34934.41   1285.60 o 
  -9   1  21      117.13       88.24    183.63 o 
  -8   1  21      523.80      486.48    195.30 o 
  -7   1  21     9900.45     9182.28    523.44 o 
  -6   1  21    65336.80    62851.15   3296.09 o 
  -5   1  21    20426.63    19286.63    809.91 o 
  -4   1  21     5369.06     5419.29    567.24 o 
  -3   1  21    44790.57    44591.51   1005.92 o 
  -2   1  21    18235.93    18774.56    502.13 o 
  -1   1  21    35371.88    35734.28    815.82 o 
   0   1  21    45277.98    45221.91   1004.31 o 
   1   1  21    30537.23    28876.60    670.47 o 
   2   1  21       72.55      268.38     81.21 o 
   3   1  21     5948.30     5837.80    272.50 o 
   4   1  21    34554.10    34472.10    914.70 o 
   5   1  21      364.69      397.21    113.20 o 
   6   1  21     1081.07     1374.31    224.16 o 
   7   1  21     1373.04     1396.65    159.43 o 
   8   1  21     6078.58     6199.75    313.27 o 
   9   1  21      971.38     1259.00    212.33 o 
  10   1  21       96.51      178.73    270.20 o 
 -10   2  21      548.18      821.62    233.20 o 
  -9   2  21     5733.05     5709.55    672.71 o 
  -8   2  21     2080.34     2167.59    310.79 o 
  -7   2  21      511.23      563.77    209.07 o 
  -6   2  21    18447.87    18019.79    916.31 o 
  -5   2  21     2871.22     3031.17    324.30 o 
  -4   2  21    39331.79    40902.90   1091.16 o 
  -3   2  21     6965.54     6870.79    313.47 o 
  -2   2  21    84818.99    85928.91   2190.24 o 
  -1   2  21     1211.14     1280.58    156.11 o 
   0   2  21    54829.10    54103.07   1349.45 o 
   1   2  21     6923.00     7112.62    273.65 o 
   2   2  21    16582.41    16080.86    565.74 o 
   3   2  21     9310.15     9500.52    298.48 o 
   4   2  21     2041.14     1997.97    174.70 o 
   5   2  21     4022.05     3504.36    230.86 o 
   6   2  21     1077.42     1124.44    165.12 o 
   7   2  21    11586.85    11837.82    550.91 o 
   8   2  21     7172.10     7151.39    386.21 o 
   9   2  21     1592.22     2031.80    308.80 o 
  10   2  21      966.93     1235.35    289.37 o 
 -10   3  21     3232.64     3154.58    601.30 o 
  -9   3  21     2235.49     2360.03    324.92 o 
  -8   3  21    67634.47    65001.88   2090.10 o 
  -7   3  21     6976.05     7253.04    694.41 o 
  -6   3  21     1798.36     1993.24    301.70 o 
  -5   3  21     3931.03     3766.86    350.62 o 
  -4   3  21    51938.02    52581.09   1351.63 o 
  -3   3  21    17434.00    16870.55    705.89 o 
  -2   3  21    11201.70    10278.82    397.06 o 
  -1   3  21     7225.02     6972.66    481.04 o 
   0   3  21     6238.79     6442.51    289.39 o 
   1   3  21     7392.56     7206.43    289.06 o 
   2   3  21    59530.24    58138.18   1293.77 o 
   3   3  21     1237.25     1300.37    131.89 o 
   4   3  21     6309.73     6219.10    305.09 o 
   5   3  21       60.66      111.39    109.22 o 
   6   3  21    31964.18    30686.27    884.99 o 
   7   3  21    10250.05     9920.16    430.57 o 
   8   3  21     1626.34     1999.84    232.65 o 
   9   3  21      270.06      209.72    194.50 o 
 -10   4  21      228.59      480.67    289.34 o 
  -9   4  21    24848.27    23561.32    979.22 o 
  -8   4  21     1573.34     1439.96    273.22 o 
  -7   4  21    12948.00    12772.98    955.97 o 
  -6   4  21     1720.39     1783.43    355.37 o 
  -5   4  21    15088.75    16015.50    877.11 o 
  -4   4  21     8893.92     8876.17    634.21 o 
  -3   4  21     2040.09     1919.60    198.83 o 
  -2   4  21     9445.11     8889.33    484.69 o 
  -1   4  21    13884.35    13218.56    472.30 o 
   0   4  21    14345.43    14555.48    408.88 o 
   1   4  21     7399.11     7596.83    457.34 o 
   2   4  21     7556.09     7862.64    379.71 o 
   3   4  21    55097.26    54269.25   2103.80 o 
   4   4  21    12097.16    11839.12    374.29 o 
   5   4  21     2827.58     2863.68    237.61 o 
   6   4  21      990.48     1287.93    184.26 o 
   7   4  21    23115.08    23316.19    758.10 o 
   8   4  21     2704.79     2829.11    348.13 o 
   9   4  21     1880.23     2304.36    346.57 o 
  -9   5  21     2355.87     2450.83    335.73 o 
  -8   5  21    12893.42    12604.09    669.16 o 
  -7   5  21      988.22     1102.95    269.79 o 
  -6   5  21     4167.75     4129.73    641.21 o 
  -5   5  21    32257.58    33036.23   2405.45 o 
  -4   5  21    12089.68    12865.81    825.54 o 
  -3   5  21    17029.27    18136.02    874.62 o 
  -2   5  21    20377.83    20303.00    668.53 o 
  -1   5  21    57027.39    55150.03   1212.04 o 
   0   5  21      756.63      815.07    122.27 o 
   1   5  21    11088.63    11116.76    532.15 o 
   2   5  21    28004.02    27756.53    801.38 o 
   3   5  21    18577.61    19302.30    589.62 o 
   4   5  21       98.82      134.25    102.54 o 
   5   5  21      955.71     1221.89    150.63 o 
   6   5  21     2622.29     2556.29    249.44 o 
   7   5  21      965.38     1204.02    201.96 o 
   8   5  21     4267.53     4322.49    421.99 o 
   9   5  21     3546.21     3783.76    537.14 o 
  -9   6  21     3081.20     2960.09    522.20 o 
  -8   6  21      623.07     1129.58    271.28 o 
  -7   6  21     7551.83     7891.96    681.11 o 
  -6   6  21     4483.58     4755.19    428.28 o 
  -5   6  21     5475.62     5558.27    466.67 o 
  -4   6  21    18574.12    18823.90   1607.45 o 
  -3   6  21      601.65      516.88    202.45 o 
  -2   6  21    16990.14    18898.71   1342.17 o 
  -1   6  21     1254.25     1156.90    235.41 o 
   0   6  21    12523.96    13036.02    473.55 o 
   1   6  21     2437.36     2736.06    223.99 o 
   2   6  21      792.50      998.56    191.86 o 
   3   6  21     1227.23     1362.03    182.75 o 
   4   6  21       30.99      113.45    107.52 o 
   5   6  21    14072.96    15169.51    508.15 o 
   6   6  21    11336.80    11013.11    483.27 o 
   7   6  21      818.37      720.07    288.40 o 
   8   6  21      690.75     1141.48    316.40 o 
  -8   7  21     2859.60     2996.45    395.34 o 
  -7   7  21     2923.15     3014.15    388.63 o 
  -6   7  21    24636.15    26760.31   1592.75 o 
  -5   7  21     3799.52     4833.19    426.81 o 
  -4   7  21      135.53      188.80    189.68 o 
  -3   7  21     2009.90     2027.99    619.74 o 
  -2   7  21     5406.89     5935.22    428.44 o 
  -1   7  21     3687.32     4029.54    285.60 o 
   0   7  21    12496.44    12418.68    474.16 o 
   1   7  21    13524.67    13008.14    621.87 o 
   2   7  21     1525.20     1522.99    195.32 o 
   3   7  21      637.02      790.17    161.10 o 
   4   7  21    22958.76    21844.13    843.64 o 
   5   7  21    24598.20    24974.94    789.15 o 
   6   7  21     2334.83     2575.28    323.55 o 
   7   7  21     1876.01     2712.29    444.74 o 
  -7   8  21     3286.86     3646.38    416.69 o 
  -6   8  21     2747.81     3172.83    428.87 o 
  -5   8  21     1249.94     1314.24    294.24 o 
  -4   8  21     4862.45     4807.21    346.69 o 
  -3   8  21     1106.19     1263.93    182.43 o 
  -2   8  21    10152.75    10426.85    613.77 o 
  -1   8  21     2382.90     2214.35    397.14 o 
   0   8  21     5612.95     5753.66    399.24 o 
   1   8  21    14458.55    13756.24    606.71 o 
   2   8  21    14908.70    14337.26    634.23 o 
   3   8  21     2021.58     2348.30    277.35 o 
   4   8  21     2221.21     2405.08    291.03 o 
   5   8  21     6977.72     7482.33    406.86 o 
   6   8  21    10250.67    11465.63    877.81 o 
  -6   9  21      462.96      364.69    408.57 o 
  -5   9  21      226.77      328.40    157.24 o 
  -4   9  21     3559.60     4042.50    314.95 o 
  -3   9  21    18567.22    18346.23    648.55 o 
  -2   9  21      300.73      479.09    156.74 o 
  -1   9  21       55.39      240.34    290.27 o 
   0   9  21     6744.26     6987.18    428.74 o 
   1   9  21    16246.55    16355.73    708.72 o 
   2   9  21       14.61      151.85    170.10 o 
   3   9  21     1989.45     2116.89    284.72 o 
   4   9  21     1171.68     1195.20    325.04 o 
   5   9  21     1483.71     1870.60    293.35 o 
  -4  10  21      725.24      883.38    240.48 o 
  -3  10  21      502.86      295.52    154.37 o 
  -2  10  21     1776.82     1615.61    373.34 o 
  -1  10  21        0.26      -54.13    255.27 o 
   0  10  21      232.60      333.28    183.56 o 
   1  10  21        4.72       47.55    271.37 o 
   2  10  21       46.59       56.09    183.85 o 
   3  10  21     1066.65     1380.91    261.83 o 
 -10   0  22    43958.48    42524.41   2132.22 o 
  -8   0  22     5282.02     5590.24    621.14 o 
  -6   0  22    31330.92    30615.91   1609.55 o 
  -4   0  22     3806.57     4211.49    319.50 o 
  -2   0  22      889.47      773.98    163.96 o 
   0   0  22       85.09      235.45    122.85 o 
   2   0  22       22.06       56.15    102.29 o 
   4   0  22     3636.49     3201.83    427.94 o 
   6   0  22      366.95      286.54    222.60 o 
   8   0  22    11199.55    11014.82    839.07 o 
 -10   1  22       14.10      283.85    206.10 o 
  -9   1  22    19532.43    19579.63   1297.81 o 
  -8   1  22      266.82      509.41    184.44 o 
  -7   1  22      632.92      932.36    235.52 o 
  -6   1  22     5004.39     4629.07    566.07 o 
  -5   1  22    22390.01    19846.60    886.21 o 
  -4   1  22     6743.03     6603.55    346.30 o 
  -3   1  22    26032.85    26159.77    663.34 o 
  -2   1  22    11089.55    11079.21    355.90 o 
  -1   1  22    17824.28    17716.22    478.15 o 
   0   1  22     3728.46     4268.21    206.37 o 
   1   1  22    33877.63    33848.65    776.33 o 
   2   1  22      165.00      385.46     87.66 o 
   3   1  22    18815.38    18259.95    680.89 o 
   4   1  22       13.68      322.60    144.93 o 
   5   1  22     7964.97     7864.37    445.44 o 
   6   1  22     2793.44     2924.16    309.36 o 
   7   1  22    15190.12    14814.09    536.51 o 
   8   1  22     2069.51     2293.09    247.43 o 
   9   1  22      533.97      908.56    249.60 o 
 -10   2  22     1655.39     1968.39    313.60 o 
  -9   2  22      379.78      586.78    223.78 o 
  -8   2  22    14828.58    12885.56    901.37 o 
  -7   2  22     9547.67     9321.59    854.24 o 
  -6   2  22      764.04      905.32    238.94 o 
  -5   2  22    11702.92    11931.49    608.50 o 
  -4   2  22    14484.47    14045.82    832.44 o 
  -3   2  22     7304.01     7062.81    326.87 o 
  -2   2  22      608.64      682.56    164.07 o 
  -1   2  22     2683.71     2660.23    180.49 o 
   0   2  22     2455.16     2382.38    221.47 o 
   1   2  22     1040.04     1107.54    124.22 o 
   2   2  22     2501.50     2394.56    199.79 o 
   3   2  22      702.20      614.64    125.58 o 
   4   2  22      577.69      576.10    167.11 o 
   5   2  22      152.77       95.29     79.25 o 
   6   2  22     3582.93     3427.31    248.02 o 
   7   2  22      492.99      703.20    155.84 o 
   8   2  22     3523.57     4404.68    317.60 o 
   9   2  22     1619.82     1954.83    311.56 o 
 -10   3  22     1717.47     2147.11    610.87 o 
  -9   3  22     2892.15     3110.30    367.81 o 
  -8   3  22      575.62      836.43    247.02 o 
  -7   3  22    32240.79    33518.00   3461.99 o 
  -6   3  22     9166.39     9308.64   1057.71 o 
  -5   3  22      283.75      268.55    187.60 o 
  -4   3  22     1284.30     1332.62    251.56 o 
  -3   3  22    26032.46    23638.19    718.84 o 
  -2   3  22     1795.17     1956.16    192.69 o 
  -1   3  22    17798.41    18228.60    574.65 o 
   0   3  22     3276.16     3323.39    253.37 o 
   1   3  22    19540.38    18890.51    503.29 o 
   2   3  22      795.71      786.80    142.15 o 
   3   3  22    11199.40    10523.00    401.43 o 
   4   3  22     9580.68     9389.62    374.33 o 
   5   3  22    18442.05    18735.08    608.38 o 
   6   3  22      582.29      805.87    159.23 o 
   7   3  22     2354.04     2408.61    240.07 o 
   8   3  22     2871.87     3397.03    291.51 o 
   9   3  22     5243.66     5204.60    468.55 o 
 -10   4  22     1372.06     2050.55    446.14 o 
  -9   4  22      212.50      620.20    214.33 o 
  -8   4  22    23854.22    23930.13   2066.65 o 
  -7   4  22      897.61      864.33    245.49 o 
  -6   4  22       34.07      178.01    182.93 o 
  -5   4  22       50.25      258.09    192.20 o 
  -4   4  22     2356.83     2268.37    305.54 o 
  -3   4  22      324.51      218.53    123.56 o 
  -2   4  22     6801.43     6794.31    495.96 o 
  -1   4  22     3678.57     3836.51    253.33 o 
   0   4  22     3109.30     3512.52    245.92 o 
   1   4  22     3887.34     4169.02    480.67 o 
   2   4  22      990.35     1178.00    137.42 o 
   3   4  22     8077.75     8046.32    549.37 o 
   4   4  22      270.03      358.56    107.36 o 
   5   4  22     3682.18     3578.49    266.67 o 
   6   4  22    10952.57    10876.11    453.62 o 
   7   4  22     3666.83     3968.56    451.64 o 
   8   4  22       12.08       77.86    181.30 o 
   9   4  22     3219.88     3718.85    675.04 o 
  -9   5  22     1144.99      983.76    245.84 o 
  -8   5  22     4354.42     4514.33    442.11 o 
  -7   5  22     2828.50     2561.26    357.70 o 
  -6   5  22        7.10      180.04    240.10 o 
  -5   5  22    19121.46    19241.03   1480.98 o 
  -4   5  22    11668.76    12732.43    635.89 o 
  -3   5  22       23.11      156.56    178.65 o 
  -2   5  22      706.26      698.72    161.87 o 
  -1   5  22    56000.29    54718.16   2285.51 o 
   0   5  22     7160.66     7347.53    351.82 o 
   1   5  22      181.51      330.16    116.88 o 
   2   5  22      588.55      202.81    181.34 o 
   3   5  22    18627.95    19337.46    873.22 o 
   4   5  22     5595.08     5707.17    273.99 o 
   5   5  22     8447.69     9179.18    422.01 o 
   6   5  22      481.42      640.46    212.03 o 
   7   5  22      134.43       72.79    157.74 o 
   8   5  22     9235.00     8959.44    923.77 o 
  -9   6  22     3878.91     3324.09    572.14 o 
  -8   6  22      619.75      786.67    266.56 o 
  -7   6  22     4006.98     3989.79    420.37 o 
  -6   6  22    19890.65    20525.61   1810.45 o 
  -5   6  22    12152.88    12420.66    891.34 o 
  -4   6  22     4645.49     4427.36    402.01 o 
  -3   6  22     2304.55     2213.50    306.78 o 
  -2   6  22    15911.27    16707.46    609.20 o 
  -1   6  22      658.77      948.14    180.12 o 
   0   6  22     5721.48     6253.51    629.07 o 
   1   6  22     1535.25     1714.10    189.58 o 
   2   6  22     1036.61     1163.43    167.74 o 
   3   6  22     3070.17     3593.99    270.28 o 
   4   6  22     2994.69     3458.70    317.05 o 
   5   6  22     4166.33     4051.45    257.10 o 
   6   6  22     1482.53     1696.77    228.65 o 
   7   6  22     2396.89     2232.08    391.54 o 
   8   6  22      113.34      432.60    271.60 o 
  -8   7  22    11506.13    11585.09    934.74 o 
  -7   7  22       15.69      -26.84    199.19 o 
  -6   7  22       84.38      286.13    247.10 o 
  -5   7  22     9552.90    11002.26   1200.04 o 
  -4   7  22    10040.73    10480.91   1408.64 o 
  -3   7  22     4935.30     5262.85   1531.61 o 
  -2   7  22     3896.39     4304.76    767.91 o 
  -1   7  22     3331.15     4128.09    602.94 o 
   0   7  22       39.65       86.53    121.19 o 
   1   7  22     7997.91     8211.98    382.63 o 
   2   7  22    30076.79    29353.23    880.91 o 
   3   7  22     4726.72     4265.49    302.25 o 
   4   7  22     5385.51     5879.30    315.61 o 
   5   7  22     3938.99     3963.50    303.90 o 
   6   7  22    24499.52    23376.93    954.71 o 
   7   7  22     3177.11     3149.56    506.34 o 
  -7   8  22       61.96      121.80    285.14 o 
  -6   8  22       20.70       16.91    218.64 o 
  -5   8  22      726.30      929.02    249.02 o 
  -4   8  22     8514.75     8416.16    536.58 o 
  -3   8  22      712.76      942.51    246.67 o 
  -2   8  22     8702.95     9125.98    543.84 o 
  -1   8  22     2725.98     2346.89    422.80 o 
   0   8  22     6612.34     6845.42    412.73 o 
   1   8  22     8586.09     7854.94    439.42 o 
   2   8  22     5134.83     5614.05    391.48 o 
   3   8  22     6762.08     6791.87    426.13 o 
   4   8  22        1.41      217.03    190.37 o 
   5   8  22     4769.88     5316.65    481.81 o 
   6   8  22      126.84       49.47    255.74 o 
  -5   9  22     2205.72     2235.47    338.61 o 
  -4   9  22      255.35      534.50    216.88 o 
  -3   9  22    26781.99    28000.89   1239.24 o 
  -2   9  22     9297.07     9697.41    754.14 o 
  -1   9  22     5680.95     5528.18    615.54 o 
   0   9  22     2889.28     2830.78    462.00 o 
   1   9  22    16475.46    16296.44    710.17 o 
   2   9  22     1818.52     1989.78    329.70 o 
   3   9  22      139.70      225.57    187.83 o 
   4   9  22     5605.57     5601.53    434.46 o 
  -3  10  22     1906.86     2009.92    295.68 o 
  -1  10  22      799.54      946.87    368.20 o 
   0  10  22     2424.08     2060.27    285.24 o 
   1  10  22     4841.76     5066.70    404.46 o 
   2  10  22     1320.17     1205.88    325.74 o 
  -9   0  23     4129.71     4789.44    613.20 o 
  -7   0  23    11983.83    10865.02    841.41 o 
  -5   0  23    12098.00    11500.16    842.34 o 
  -3   0  23     7455.45     8264.70    434.59 o 
  -1   0  23    34463.33    34466.19   1141.40 o 
   1   0  23     4124.89     3651.79    272.67 o 
   3   0  23    58938.35    54753.98   2443.49 o 
   5   0  23    30636.64    28699.30   1475.61 o 
   7   0  23    26505.61    26848.48   1462.08 o 
   9   0  23    11844.66    12853.04    985.14 o 
 -10   1  23       95.24      421.57    210.68 o 
  -9   1  23      219.76      310.23    207.48 o 
  -8   1  23        9.27       52.10    165.36 o 
  -7   1  23     1583.72     1462.60    268.59 o 
  -6   1  23     6121.70     5910.74    455.46 o 
  -5   1  23     2734.91     2954.66    257.13 o 
  -4   1  23     1003.84     1099.60    145.39 o 
  -3   1  23    11306.24    10801.17    385.53 o 
  -2   1  23     2816.80     3215.72    200.87 o 
  -1   1  23     7187.00     7161.04    273.90 o 
   0   1  23    33810.76    33114.38    777.65 o 
   1   1  23     5993.58     6502.23    274.62 o 
   2   1  23      712.65      895.66    167.61 o 
   3   1  23      151.51      208.53    137.16 o 
   4   1  23    56525.93    53765.77   1716.91 o 
   5   1  23      714.73      936.48    209.06 o 
   6   1  23       32.38      116.27    153.61 o 
   7   1  23     7328.32     7445.18    493.23 o 
   8   1  23    34216.37    36147.76   1325.04 o 
   9   1  23     7925.22     8989.08    580.14 o 
 -10   2  23      263.83      418.79    215.58 o 
  -9   2  23     4686.38     4531.68    428.21 o 
  -8   2  23      873.81      893.64    239.22 o 
  -7   2  23    13703.79    12908.33    796.61 o 
  -6   2  23     1845.15     1765.05    289.45 o 
  -5   2  23     2082.29     1855.35    289.15 o 
  -4   2  23    13309.56    12871.50    476.27 o 
  -3   2  23    23296.76    23292.73    711.42 o 
  -2   2  23    11015.20    10690.41    412.68 o 
  -1   2  23      716.74      904.48    127.84 o 
   0   2  23    22581.75    22514.53    580.19 o 
   1   2  23    21321.39    20697.92    534.58 o 
   2   2  23     5269.43     5408.72    286.29 o 
   3   2  23       21.33      269.96    125.78 o 
   4   2  23      486.72      364.77    158.87 o 
   5   2  23     5236.51     5012.69    504.24 o 
   6   2  23     4876.97     4926.58    554.17 o 
   7   2  23     1262.11     1648.71    273.90 o 
   8   2  23    13182.51    12647.15    670.47 o 
   9   2  23      192.73      131.13    364.94 o 
 -10   3  23      161.44     1179.74    396.20 o 
  -9   3  23     3343.13     3060.12    429.10 o 
  -8   3  23      482.52      478.32    222.72 o 
  -7   3  23       98.52      153.41    238.94 o 
  -6   3  23     2063.94     2097.49    313.41 o 
  -5   3  23       31.52        0.11    173.52 o 
  -4   3  23     3108.20     2837.97    329.96 o 
  -3   3  23     5615.26     5806.82    309.19 o 
  -2   3  23    22865.67    21979.94    681.32 o 
  -1   3  23     2834.92     2566.67    213.04 o 
   0   3  23      474.08      330.07    104.98 o 
   1   3  23    12981.64    12936.44    597.09 o 
   2   3  23    85282.97    80295.77   2124.34 o 
   3   3  23     1071.60     1261.39    173.42 o 
   4   3  23     2837.54     2889.27    314.78 o 
   5   3  23     2308.41     2674.14    337.40 o 
   6   3  23    56245.54    56418.86   1853.24 o 
   7   3  23     2732.03     2942.30    358.73 o 
   8   3  23       68.27      -56.36    193.16 o 
   9   3  23      824.95      948.74    452.67 o 
  -9   4  23     7190.58     6154.83    493.21 o 
  -8   4  23     1263.69     1586.02    307.09 o 
  -7   4  23     1766.19     2147.72    327.78 o 
  -6   4  23    12106.19    11814.09    639.52 o 
  -5   4  23    17906.58    19144.80   2275.02 o 
  -4   4  23      820.61      705.49    234.27 o 
  -3   4  23     1628.74     1785.95    298.67 o 
  -2   4  23     4519.50     4545.49    285.75 o 
  -1   4  23     3756.92     4128.69    272.44 o 
   0   4  23       21.97      157.09    118.60 o 
   1   4  23    18296.14    17981.25    721.89 o 
   2   4  23       23.24      242.81    126.14 o 
   3   4  23    13258.52    13018.75    701.78 o 
   4   4  23     4700.15     4687.08    291.12 o 
   5   4  23    20836.15    18935.05    825.02 o 
   6   4  23      874.63      688.41    171.88 o 
   7   4  23    14002.08    14495.00    659.69 o 
   8   4  23     4709.76     4972.74    448.44 o 
  -9   5  23     2481.05     2585.35    496.07 o 
  -8   5  23     4737.64     4732.96    458.37 o 
  -7   5  23      121.42       66.68    200.94 o 
  -6   5  23     1419.50     1541.72    287.27 o 
  -5   5  23    11225.75    11789.80   1270.51 o 
  -4   5  23    27825.17    26972.14   2872.12 o 
  -3   5  23     2092.48     2039.77    370.30 o 
  -2   5  23      700.76      916.66    179.47 o 
  -1   5  23    13931.23    14122.89    531.75 o 
   0   5  23    20596.38    19080.40    776.06 o 
   1   5  23      366.42      557.55    173.46 o 
   2   5  23     7637.44     7549.24    446.46 o 
   3   5  23     3905.61     4037.16    290.13 o 
   4   5  23     3215.64     3511.30    228.03 o 
   5   5  23     3948.74     4385.49    315.13 o 
   6   5  23    13525.33    13339.25    542.18 o 
   7   5  23     3001.57     3081.47    400.81 o 
   8   5  23     1554.49     1838.02    408.10 o 
  -8   6  23     9718.21    10495.92   1126.08 o 
  -7   6  23      374.67      673.90    249.35 o 
  -6   6  23     1299.23     2024.06    318.54 o 
  -5   6  23    18478.42    17624.77   2031.18 o 
  -4   6  23       12.10       68.58    194.21 o 
  -3   6  23     1345.92     1253.52    263.60 o 
  -2   6  23    13716.79    14386.82   1108.79 o 
  -1   6  23    23830.38    23970.33   1399.75 o 
   0   6  23     6382.67     7276.03    779.57 o 
   1   6  23     5994.20     5434.04    406.12 o 
   2   6  23    15103.97    14557.68    676.12 o 
   3   6  23    10430.06    10153.41    386.79 o 
   4   6  23      317.28      469.46    135.50 o 
   5   6  23     3063.48     3274.12    293.13 o 
   6   6  23       10.31      151.84    154.42 o 
   7   6  23     1286.18     1276.11    278.61 o 
  -7   7  23    17502.68    18292.65   1234.34 o 
  -6   7  23     1793.81     2191.81    334.91 o 
  -5   7  23       27.83       70.27    196.29 o 
  -4   7  23      861.23      803.15    239.14 o 
  -3   7  23     2434.59     2337.58    324.81 o 
  -2   7  23     1471.15     1442.20    267.34 o 
  -1   7  23    10260.98    10768.32    580.15 o 
   0   7  23    15336.01    16864.77   1468.85 o 
   1   7  23      820.00      960.25    213.81 o 
   2   7  23      969.82     1079.55    175.54 o 
   3   7  23    13147.21    13094.20    516.59 o 
   4   7  23    24858.87    24904.91    778.26 o 
   5   7  23       85.13      337.47    164.51 o 
   6   7  23     2116.91     2977.71    357.29 o 
  -6   8  23      713.79      655.31    240.54 o 
  -5   8  23     2762.86     2328.47    462.94 o 
  -4   8  23    11501.23    13102.01   1591.58 o 
  -3   8  23    13370.09    14938.39   1012.67 o 
  -2   8  23       14.64      158.70    287.00 o 
  -1   8  23     1370.04     1362.68    347.20 o 
   0   8  23     1093.62     1069.14    338.80 o 
   1   8  23      923.34      872.97    202.46 o 
   2   8  23     1920.38     1794.79    258.93 o 
   3   8  23     2168.75     2406.03    291.19 o 
   4   8  23      232.81      175.85    158.47 o 
   5   8  23     3843.73     3577.66    311.35 o 
  -5   9  23      827.62     1067.74    450.34 o 
  -4   9  23     7203.31     7567.82    536.97 o 
  -3   9  23     7365.39     8946.79    561.04 o 
  -2   9  23    21894.13    19901.16   1192.81 o 
  -1   9  23       18.45      172.20    305.20 o 
   0   9  23     4236.18     3931.70    518.00 o 
   1   9  23    11497.61    11295.05    567.36 o 
   2   9  23     6769.26     7207.66    451.20 o 
   3   9  23      485.72      462.54    201.78 o 
   4   9  23       86.38      600.10    212.88 o 
   1  10  23     3522.02     4720.84    538.54 o 
 -10   0  24    32796.58    31369.59   1737.41 o 
  -8   0  24     4452.13     3923.30    559.07 o 
  -6   0  24    40214.99    36461.89   1876.95 o 
  -4   0  24     6447.31     6374.64    394.99 o 
  -2   0  24     4181.04     4491.63    330.46 o 
   0   0  24    84535.66    86038.13   2529.46 o 
   2   0  24     5293.52     5677.51    548.80 o 
   4   0  24   100003.70    97985.38   4124.43 o 
   6   0  24     9947.77     9293.27    735.94 o 
   8   0  24    15059.92    15880.79   1079.88 o 
 -10   1  24      163.15      821.81    341.14 o 
  -9   1  24     3227.10     3083.80    370.19 o 
  -8   1  24     4453.19     4363.45    478.34 o 
  -7   1  24     8213.22     8544.71    574.24 o 
  -6   1  24    15736.79    14138.74    694.47 o 
  -5   1  24      783.09      711.35    170.35 o 
  -4   1  24    22841.21    23671.86    635.55 o 
  -3   1  24       44.03      147.21     95.95 o 
  -2   1  24    25028.26    24843.14    642.93 o 
  -1   1  24     2027.49     2111.99    171.16 o 
   0   1  24    23757.84    23462.45    599.77 o 
   1   1  24    30295.63    30133.08    719.73 o 
   2   1  24     7078.23     6966.97    699.01 o 
   3   1  24     3992.42     3973.25    344.74 o 
   4   1  24      158.78      241.12    158.67 o 
   5   1  24    48346.84    46384.43   1546.48 o 
   6   1  24     3031.06     2963.52    334.43 o 
   7   1  24      425.89      455.45    208.72 o 
   8   1  24     9978.30     9935.48    594.14 o 
   9   1  24     9844.25    11502.31    669.89 o 
  -9   2  24      305.37      506.25    224.91 o 
  -8   2  24     9675.24     9067.17   1296.88 o 
  -7   2  24    16839.68    17249.64   1319.51 o 
  -6   2  24     4664.26     4831.26    435.44 o 
  -5   2  24    22975.37    22999.33   1062.84 o 
  -4   2  24    14092.41    13628.04    663.64 o 
  -3   2  24    59274.82    59772.75   1526.16 o 
  -2   2  24    21403.85    21218.91    585.24 o 
  -1   2  24    27836.54    28423.86    714.02 o 
   0   2  24     8252.14     8144.63    298.58 o 
   1   2  24    21492.11    20184.28    536.02 o 
   2   2  24    22312.62    21348.61    711.27 o 
   3   2  24      180.04      119.30    138.44 o 
   4   2  24     4031.34     4021.11    357.21 o 
   5   2  24     1560.47     1798.28    283.74 o 
   6   2  24     9924.79     9847.29    551.32 o 
   7   2  24    15256.63    14818.73    831.61 o 
   8   2  24        0.61       82.67    205.66 o 
   9   2  24     8045.31    10409.08   1004.27 o 
  -9   3  24    14290.09    14825.74    749.88 o 
  -8   3  24      399.95      935.80    349.77 o 
  -7   3  24     4056.93     3808.45    411.01 o 
  -6   3  24     3856.97     3615.87    549.74 o 
  -5   3  24     2783.49     2755.25    469.47 o 
  -4   3  24     6443.00     6356.41    459.14 o 
  -3   3  24      155.20      279.02    126.71 o 
  -2   3  24    14250.11    13863.44    504.53 o 
  -1   3  24    18736.25    19139.39    615.81 o 
   0   3  24     3875.10     3838.18    221.87 o 
   1   3  24    14980.64    14345.60    515.24 o 
   2   3  24     3305.05     3224.03    245.83 o 
   3   3  24    71113.71    67347.85   2295.78 o 
   4   3  24      697.29      747.44    208.59 o 
   5   3  24     4796.79     4305.71    389.26 o 
   6   3  24     1700.81     1696.27    288.46 o 
   7   3  24    32705.36    34147.11   1430.35 o 
   8   3  24     6087.33     6674.75    738.51 o 
  -9   4  24     7491.62     7417.73    765.34 o 
  -8   4  24    30405.57    29406.91   2226.48 o 
  -7   4  24      159.38      222.68    336.00 o 
  -6   4  24        6.95      242.33    205.90 o 
  -5   4  24    14982.22    15829.95    761.21 o 
  -4   4  24    20230.71    18740.28    822.23 o 
  -3   4  24     1410.35     1187.07    309.34 o 
  -2   4  24    25562.76    24563.66   1130.42 o 
  -1   4  24    13030.42    13532.18    573.48 o 
   0   4  24     1023.52     1073.71    168.33 o 
   1   4  24      724.18      908.73    162.39 o 
   2   4  24    66908.03    63378.21   1856.46 o 
   3   4  24     4606.90     4792.65    304.02 o 
   4   4  24     6605.68     6431.42    553.94 o 
   5   4  24      955.58      987.51    233.20 o 
   6   4  24    23881.88    23403.65    991.53 o 
   7   4  24      152.49       57.74    211.25 o 
   8   4  24      437.66      355.60    408.80 o 
  -8   5  24     4120.47     4258.51    449.52 o 
  -7   5  24     1537.30     1830.77    319.81 o 
  -6   5  24    15932.10    17370.60    825.01 o 
  -5   5  24     1994.51     2385.12    445.67 o 
  -4   5  24    35288.82    38793.26   3967.87 o 
  -3   5  24     2263.93     2572.32    476.47 o 
  -2   5  24    17700.50    16964.27    609.71 o 
  -1   5  24     2870.50     3074.81    266.97 o 
   0   5  24    24934.94    23949.94    922.90 o 
   1   5  24       54.48      -44.13    142.14 o 
   2   5  24     1480.67     1531.38    198.43 o 
   3   5  24     8638.66     8794.74    425.21 o 
   4   5  24     2082.10     2354.53    242.56 o 
   5   5  24     1947.54     1783.92    309.10 o 
   6   5  24     4581.63     4727.79    465.42 o 
   7   5  24     1895.49     2247.07    383.60 o 
  -8   6  24     1065.36     1782.68    442.87 o 
  -7   6  24      168.96      177.66    216.03 o 
  -6   6  24     6943.22     8013.44    751.57 o 
  -5   6  24    27808.60    30060.20   1969.58 o 
  -4   6  24     6803.04     7654.99    885.04 o 
  -3   6  24     3859.56     4391.63    408.24 o 
  -2   6  24     1823.96     2006.06    250.53 o 
  -1   6  24    25449.95    26336.27   2170.72 o 
   0   6  24    12903.63    13229.29    640.48 o 
   1   6  24      802.20     1214.62    262.27 o 
   2   6  24      273.10      354.97    183.64 o 
   3   6  24     1026.40      794.14    178.86 o 
   4   6  24    16265.89    16681.97    624.78 o 
   5   6  24     6148.01     5756.28    499.45 o 
   6   6  24     2326.60     2075.18    343.68 o 
  -7   7  24     4830.10     4912.64    664.07 o 
  -6   7  24     1195.07     1325.66    294.99 o 
  -5   7  24     1864.96     1933.88    325.10 o 
  -4   7  24      638.87      485.15    236.37 o 
  -3   7  24      875.52     1024.34    267.52 o 
  -2   7  24      546.01      818.87    234.06 o 
  -1   7  24     1179.17     1636.96    279.58 o 
   0   7  24     1015.93     1116.30    406.94 o 
   1   7  24    22394.17    22039.60    922.33 o 
   2   7  24     4260.67     3981.97    378.23 o 
   3   7  24     5251.34     5527.81    440.17 o 
   4   7  24       86.96      203.20    159.01 o 
   5   7  24    18970.46    20717.98   1327.91 o 
   6   7  24     7787.70     8665.60    835.34 o 
  -6   8  24    10267.71    11542.63    985.61 o 
  -5   8  24      223.13      268.48    234.54 o 
  -4   8  24      113.60      439.83    225.90 o 
  -3   8  24    20465.49    23302.42   2008.08 o 
  -2   8  24      598.87     1043.94    358.40 o 
  -1   8  24      231.53      284.20    285.14 o 
   0   8  24     8637.33     7814.86    678.54 o 
   1   8  24    11441.13    12163.76    847.94 o 
   2   8  24     1117.96     1253.94    340.67 o 
   3   8  24        3.99       61.60    257.14 o 
   4   8  24     5808.74     5711.97    787.04 o 
   5   8  24     2136.19     2703.17    355.99 o 
  -4   9  24     2818.87     4052.10    683.67 o 
  -3   9  24       10.81      291.67    258.07 o 
  -2   9  24    10199.98    10654.55    854.94 o 
  -1   9  24      589.45      910.01    375.67 o 
   0   9  24      402.96      668.27    330.87 o 
   1   9  24      340.17       77.93    269.74 o 
   2   9  24     4331.51     5379.31    592.67 o 
   3   9  24      927.60     1510.15    393.40 o 
  -9   0  25    41275.57    41427.27   2137.82 o 
  -7   0  25      655.45      727.07    347.20 o 
  -5   0  25    18884.21    13404.80   2360.19 o 
  -3   0  25    18426.83    18430.59    748.30 o 
  -1   0  25     1009.42     1201.40    206.05 o 
   1   0  25    63011.46    60306.00   1840.70 o 
   3   0  25      203.92      619.27    261.80 o 
   5   0  25    29217.20    28107.56   1501.28 o 
   7   0  25     8290.10     8194.73    764.41 o 
   9   0  25     4295.99     3734.76    630.47 o 
  -9   1  25     1271.38     1621.84    338.10 o 
  -8   1  25      410.07      519.00    217.29 o 
  -7   1  25     9636.14     9374.43    585.13 o 
  -6   1  25     9363.76     8743.98    779.34 o 
  -5   1  25    18973.55    18414.77    664.80 o 
  -4   1  25     1598.15     1677.16    172.01 o 
  -3   1  25    21479.92    21325.98    592.89 o 
  -2   1  25       55.42      330.86    109.07 o 
  -1   1  25     7966.89     8088.96    307.58 o 
   0   1  25     9037.35     9204.06    325.31 o 
   1   1  25     2325.38     2766.13    196.89 o 
   2   1  25     4666.53     4712.65    275.78 o 
   3   1  25      420.27      771.56    182.54 o 
   4   1  25      163.70       78.11    153.60 o 
   5   1  25        4.70     -134.03    134.03 o 
   6   1  25     1789.94     2049.94    292.69 o 
   7   1  25      127.26      148.91    180.10 o 
   8   1  25     4923.12     5284.56    475.98 o 
  -9   2  25      218.73      -52.82    181.65 o 
  -8   2  25     4912.92     4808.61    509.60 o 
  -7   2  25    10126.63     9989.02    615.92 o 
  -6   2  25    26536.03    25255.27   2244.68 o 
  -5   2  25     3192.54     3522.35    388.17 o 
  -4   2  25    16050.89    15372.84    719.60 o 
  -3   2  25    14375.25    14366.59    464.68 o 
  -2   2  25    27982.40    26354.72    691.47 o 
  -1   2  25    11236.50    10867.47    426.75 o 
   0   2  25     3276.74     3236.93    206.52 o 
   1   2  25    16841.08    16438.64    556.67 o 
   2   2  25     1639.96     1651.58    185.11 o 
   3   2  25    17337.21    16994.89    742.30 o 
   4   2  25     1952.88     1855.10    269.43 o 
   5   2  25     5945.17     5892.64    463.87 o 
   6   2  25      203.94      307.30    198.10 o 
   7   2  25    15263.15    15678.44   1021.31 o 
   8   2  25      432.20      383.94    239.51 o 
  -9   3  25      179.53      270.07    215.97 o 
  -8   3  25    22581.67    22033.63   2583.49 o 
  -7   3  25     8759.52     8546.03    784.94 o 
  -6   3  25     1463.29     1212.66    275.61 o 
  -5   3  25     3510.34     3262.80    386.31 o 
  -4   3  25     3882.84     4100.21    467.14 o 
  -3   3  25     4165.79     4305.61    294.08 o 
  -2   3  25     4127.74     4158.71    280.45 o 
  -1   3  25      224.05      236.03    110.15 o 
   0   3  25     2468.54     2523.59    192.67 o 
   1   3  25      360.11      576.72    141.36 o 
   2   3  25     3066.59     3282.31    253.25 o 
   3   3  25     1555.84     1808.40    201.01 o 
   4   3  25     5184.90     4741.65    710.04 o 
   5   3  25     6445.17     6390.18    470.55 o 
   6   3  25        0.20      -72.75    175.82 o 
   7   3  25     1029.93      895.65    267.45 o 
   8   3  25     3935.12     4276.86    469.70 o 
  -8   4  25     3394.73     3920.05    426.53 o 
  -7   4  25    19424.45    19435.73   1451.58 o 
  -6   4  25       18.65      122.48    215.15 o 
  -5   4  25     2894.69     3094.92    372.61 o 
  -4   4  25     9498.53     9715.56    860.07 o 
  -3   4  25     1362.18     1669.58    273.96 o 
  -2   4  25       24.44       64.84    126.35 o 
  -1   4  25    37422.11    36298.86   1020.90 o 
   0   4  25    16529.15    16073.08    679.73 o 
   1   4  25       41.49      132.01    129.09 o 
   2   4  25      696.46      951.79    175.21 o 
   3   4  25    18786.29    18228.30    627.93 o 
   4   4  25    11482.49    11406.22    614.11 o 
   5   4  25     5178.32     4498.28    431.67 o 
   6   4  25      110.54      234.44    211.13 o 
   7   4  25     4021.12     4497.55    521.04 o 
  -8   5  25     1913.15     1910.16    342.75 o 
  -7   5  25     3239.10     3202.75    820.87 o 
  -6   5  25     2644.52     2508.66    504.94 o 
  -5   5  25    22920.95    23072.15   2156.02 o 
  -4   5  25      805.37      886.66    262.43 o 
  -3   5  25    12846.80    12242.73    642.03 o 
  -2   5  25     9172.10     8306.07    412.82 o 
  -1   5  25     9742.32    10330.36    694.54 o 
   0   5  25     4357.15     4147.79    392.00 o 
   1   5  25     6721.38     6690.37    437.73 o 
   2   5  25      958.47      982.36    179.04 o 
   3   5  25      371.20      332.32    142.42 o 
   4   5  25      282.09      399.61    246.40 o 
   5   5  25      905.08     1131.51    257.61 o 
   6   5  25     5590.73     5761.66    609.24 o 
   7   5  25      127.72      516.91    264.01 o 
  -7   6  25      186.20      252.92    234.56 o 
  -6   6  25     1446.15     1645.78    339.74 o 
  -5   6  25    15300.04    16823.32   2795.12 o 
  -4   6  25    24121.17    24284.47   2557.82 o 
  -3   6  25      334.65      371.14    226.27 o 
  -2   6  25      681.86      671.64    222.42 o 
  -1   6  25     9591.48     9391.92    538.85 o 
   0   6  25     6883.92     7075.82    471.22 o 
   1   6  25     4407.16     3919.77    362.81 o 
   2   6  25     7442.47     7751.63    497.36 o 
   3   6  25     2608.89     2893.98    284.57 o 
   4   6  25      224.17      379.03    163.94 o 
   5   6  25    10242.07     9968.74    643.49 o 
   6   6  25     7751.69     8725.28    630.41 o 
  -6   7  25     4000.62     4604.85    464.92 o 
  -5   7  25     1531.86     1830.77    323.74 o 
  -4   7  25       46.83      -96.91    195.57 o 
  -3   7  25      752.25      955.85    260.51 o 
  -2   7  25      851.77      802.67    315.94 o 
  -1   7  25     3516.29     4095.41   1130.28 o 
   0   7  25     2002.96     2289.89    439.60 o 
   1   7  25     6998.03     6664.18    478.86 o 
   2   7  25     4961.24     4795.67    420.24 o 
   3   7  25    19767.49    18919.77    703.65 o 
   4   7  25      633.13      938.70    200.79 o 
   5   7  25     5184.02     5377.83    514.50 o 
   6   7  25     1411.81     2204.55    503.54 o 
  -5   8  25       61.16      326.20    390.14 o 
  -4   8  25      335.62      502.65    266.47 o 
  -3   8  25    12592.09    14480.07   1324.64 o 
  -2   8  25    19584.37    18346.21   1142.41 o 
  -1   8  25      730.31      924.01    347.20 o 
   0   8  25      605.19      414.40    308.94 o 
   1   8  25    12418.88    11822.16    839.54 o 
   2   8  25    19301.20    21443.04   1222.21 o 
   3   8  25       27.75       19.13    260.87 o 
   4   8  25      958.56     1207.31    409.27 o 
  -2   9  25     5349.69     5638.78    643.54 o 
  -1   9  25     1288.58     1579.68    429.34 o 
   0   9  25     1925.86     1985.22    442.87 o 
   1   9  25      116.80       37.80    299.60 o 
   2   9  25     1679.56     1927.82    417.67 o 
  -8   0  26     4183.80     4132.37    600.60 o 
  -6   0  26      642.90     2056.62    496.07 o 
  -4   0  26     5574.90     5712.21    407.61 o 
  -2   0  26     2894.91     2748.16    291.37 o 
   0   0  26    22354.80    21274.76    808.67 o 
   2   0  26      259.35      312.20    218.87 o 
   4   0  26    51869.94    49888.94   2346.89 o 
   6   0  26       19.36      371.94    285.14 o 
   8   0  26    19432.56    20315.56   1306.21 o 
  -9   1  26     8772.60     9563.38    622.97 o 
  -8   1  26       45.52       72.55    193.35 o 
  -7   1  26     4883.08     4248.66    442.74 o 
  -6   1  26      454.14      676.35    304.27 o 
  -5   1  26     4575.05     4522.50    323.02 o 
  -4   1  26     1858.74     1930.65    189.69 o 
  -3   1  26     5942.17     6536.83    307.11 o 
  -2   1  26      162.89      174.17    104.43 o 
  -1   1  26     5879.35     6368.62    285.70 o 
   0   1  26     1261.79     1639.97    157.94 o 
   1   1  26     1124.78     1231.75    171.95 o 
   2   1  26      406.54      308.65    143.12 o 
   3   1  26    14946.08    12609.91    608.28 o 
   4   1  26      979.79     1074.54    231.39 o 
   5   1  26     3138.67     2806.29    334.10 o 
   6   1  26     2254.87     1976.02    306.91 o 
   7   1  26     3640.14     3811.50    410.96 o 
   8   1  26     6506.78     7149.90    553.86 o 
  -9   2  26      593.53      924.01    359.80 o 
  -8   2  26        8.51      202.44    223.07 o 
  -7   2  26       60.69      211.46    209.88 o 
  -6   2  26     7488.39     7480.46   1221.28 o 
  -5   2  26      476.48      507.94    175.62 o 
  -4   2  26       44.58      290.83    157.48 o 
  -3   2  26     3917.54     4201.94    258.44 o 
  -2   2  26    14269.49    13777.88    654.92 o 
  -1   2  26      158.13      309.31    111.47 o 
   0   2  26     1261.29     1285.55    151.78 o 
   1   2  26     4871.81     4653.94    293.88 o 
   2   2  26    15546.96    14188.64    511.13 o 
   3   2  26     1080.38     1009.07    206.97 o 
   4   2  26     6506.50     6291.15    458.01 o 
   5   2  26      354.24      488.32    203.75 o 
   6   2  26     9421.98     8934.83    561.85 o 
   7   2  26    10416.03    11029.94    636.00 o 
   8   2  26     8601.00     9253.57    629.40 o 
  -8   3  26       35.13      294.28    235.69 o 
  -7   3  26     8293.65     7544.87    651.94 o 
  -6   3  26     5703.50     5168.83    716.57 o 
  -5   3  26     1271.86     1300.40    297.80 o 
  -4   3  26     1696.93     1883.66    306.28 o 
  -3   3  26    12373.08    12710.00    500.63 o 
  -2   3  26      278.87      464.02    147.52 o 
  -1   3  26      201.76      165.20    111.08 o 
   0   3  26     7380.09     7034.52    357.57 o 
   1   3  26    18336.01    17048.56    594.77 o 
   2   3  26     2566.17     2562.29    240.19 o 
   3   3  26     2720.06     2432.87    307.25 o 
   4   3  26      750.28      713.44    201.95 o 
   5   3  26     7971.70     7468.48    523.63 o 
   6   3  26       15.11      -67.77    183.33 o 
   7   3  26     1868.84     2100.02    345.37 o 
   8   3  26     2105.31     2379.09    506.34 o 
  -8   4  26     1030.87     1774.53    336.79 o 
  -7   4  26     1000.32      801.93    267.71 o 
  -6   4  26      316.55      302.54    234.92 o 
  -5   4  26     2724.53     2688.03    364.30 o 
  -4   4  26     6422.93     6137.19    486.87 o 
  -3   4  26     2017.26     1581.18    290.25 o 
  -2   4  26     1403.64     1609.51    212.78 o 
  -1   4  26     1256.11     1429.76    200.69 o 
   0   4  26     2256.68     1958.24    219.99 o 
   1   4  26    12333.51    11635.45    763.69 o 
   2   4  26    22386.05    21170.35   1007.52 o 
   3   4  26       54.38      214.12    137.37 o 
   4   4  26       67.76       88.99    157.19 o 
   5   4  26     9325.07     7892.94    559.38 o 
   6   4  26    24847.21    24263.53   1041.86 o 
   7   4  26      659.07      941.39    284.19 o 
  -7   5  26       54.71      237.73    225.12 o 
  -6   5  26     2720.54     3440.96    414.09 o 
  -5   5  26    18215.62    19975.43   2584.19 o 
  -4   5  26     1338.25     1553.36    396.44 o 
  -3   5  26     2676.20     2388.88    337.61 o 
  -2   5  26     3291.80     3565.82    302.11 o 
  -1   5  26    13884.09    13579.44   1111.14 o 
   0   5  26      766.55     1150.08    460.84 o 
   1   5  26      303.86      382.56    145.24 o 
   2   5  26       10.29       20.49    122.67 o 
   3   5  26        2.29       96.80    126.23 o 
   4   5  26     1605.72     1871.53    509.84 o 
   5   5  26     2489.71     2557.68    361.15 o 
   6   5  26     5696.92     5879.45    531.96 o 
   7   5  26     2511.28     3604.10    600.14 o 
  -7   6  26     5198.60     6173.58    804.54 o 
  -6   6  26     2550.42     2541.13    657.31 o 
  -5   6  26      387.56      791.54    264.20 o 
  -4   6  26    17053.25    18533.64   1315.31 o 
  -3   6  26      730.80     1021.51    276.69 o 
  -2   6  26      903.87      685.25    240.10 o 
  -1   6  26    13300.34    13340.31    669.19 o 
   0   6  26    12927.41    14034.18   1281.24 o 
   1   6  26       31.46       88.43    169.28 o 
   2   6  26      123.13      380.65    167.74 o 
   3   6  26     9135.84     9638.56    479.99 o 
   4   6  26     7015.53     6623.54    545.97 o 
   5   6  26     1301.85     1484.79    305.55 o 
   6   6  26     1891.32     2181.22    494.67 o 
  -6   7  26      195.51      787.74    455.94 o 
  -5   7  26     2124.11     2553.33    445.67 o 
  -4   7  26     2536.11     2756.88    397.14 o 
  -3   7  26      278.31      280.56    243.58 o 
  -2   7  26     8839.52     9055.27    766.27 o 
  -1   7  26     3374.72     3869.02    952.24 o 
   0   7  26     3947.93     4369.51    405.88 o 
   1   7  26      659.87      649.38    230.18 o 
   2   7  26    13328.35    13973.91    855.87 o 
   3   7  26     4584.36     4869.39    366.53 o 
   4   7  26     5916.31     6199.76    401.36 o 
   5   7  26     2699.97     2375.82    528.74 o 
  -5   8  26      665.90      454.07    407.87 o 
  -4   8  26     2307.16     2791.92    389.15 o 
  -3   8  26     1842.29     1470.95    458.74 o 
  -2   8  26    12038.94    12148.83    910.94 o 
  -1   8  26    10432.99    10397.42    799.87 o 
   0   8  26        4.10      233.80    286.54 o 
   1   8  26       11.81      -31.73    273.00 o 
   2   8  26      700.00     1574.08    385.94 o 
   3   8  26    14294.14    14412.06    722.64 o 
   4   8  26     8257.59     8684.79    561.63 o 
  -7   0  27     1174.72     1217.08    455.47 o 
  -5   0  27      258.74      512.40    337.87 o 
  -3   0  27     9586.42    10209.47    536.91 o 
  -1   0  27    10224.63    10469.04    689.74 o 
   1   0  27    61434.43    60952.01   1885.11 o 
   3   0  27    22185.58    21248.90   1246.01 o 
   5   0  27    55757.21    53486.50   2532.15 o 
   7   0  27      297.27      698.14    343.47 o 
  -8   1  27     1260.32     1289.81    294.12 o 
  -7   1  27    10453.95     9305.57    623.43 o 
  -6   1  27    13727.47    12486.38    687.13 o 
  -5   1  27     7668.45     7753.64    434.68 o 
  -4   1  27    10741.13    10027.79    384.29 o 
  -3   1  27    22240.87    22065.72    626.13 o 
  -2   1  27     1685.05     1921.83    184.47 o 
  -1   1  27     8263.57     8553.11    335.51 o 
   0   1  27    36728.74    35663.13    859.52 o 
   1   1  27     3981.82     4323.36    286.65 o 
   2   1  27     2492.61     2997.98    523.14 o 
   3   1  27      787.65      886.47    208.16 o 
   4   1  27    32108.38    30302.52   1142.48 o 
   5   1  27     3825.92     4472.93    417.81 o 
   6   1  27      666.83     1283.51    274.63 o 
   7   1  27    10815.14    10816.34    627.22 o 
   8   1  27     3589.16     4709.73    482.52 o 
  -8   2  27     4776.21     4708.35    727.31 o 
  -7   2  27       22.87     -115.80    216.09 o 
  -6   2  27    10159.50     9262.93    722.41 o 
  -5   2  27     1982.09     2038.79    260.71 o 
  -4   2  27    23545.21    23260.99    784.83 o 
  -3   2  27      202.54      352.18    127.88 o 
  -2   2  27    28141.81    28763.08    946.45 o 
  -1   2  27     7932.92     7534.73    320.60 o 
   0   2  27     4961.34     5205.52    270.99 o 
   1   2  27      796.27      666.62    151.21 o 
   2   2  27     2037.96     1919.95    211.95 o 
   3   2  27     7451.11     7563.98    506.89 o 
   4   2  27     6473.12     6874.81    490.10 o 
   5   2  27      425.24      287.97    197.86 o 
   6   2  27     7804.42     7718.44    548.32 o 
   7   2  27     8687.88     9310.38    620.62 o 
   8   2  27    20607.32    21231.64   1348.21 o 
  -8   3  27    12213.11    12591.56   1910.78 o 
  -7   3  27     4830.78     5230.24    492.47 o 
  -6   3  27     6539.84     6490.00    702.57 o 
  -5   3  27      140.51      122.67    216.10 o 
  -4   3  27     1117.55     1508.54    476.00 o 
  -3   3  27    14910.42    14289.42    843.88 o 
  -2   3  27    32167.75    31258.66    990.90 o 
  -1   3  27       84.42      249.91    117.14 o 
   0   3  27     6133.67     6070.51    347.47 o 
   1   3  27     4153.91     4373.01    323.97 o 
   2   3  27    58744.39    55899.30   1717.66 o 
   3   3  27      759.90      860.90    228.34 o 
   4   3  27     6733.86     6723.67    493.33 o 
   5   3  27      630.88      666.21    231.75 o 
   6   3  27    25287.13    24963.01   1832.38 o 
   7   3  27     4697.38     4795.64    487.97 o 
  -7   4  27     3488.27     3551.90    437.50 o 
  -6   4  27     3872.99     3508.17    846.31 o 
  -5   4  27       28.20     -108.26    217.54 o 
  -4   4  27     3840.86     4584.90    448.07 o 
  -3   4  27      171.15      127.54    208.67 o 
  -2   4  27      228.12      152.59    139.39 o 
  -1   4  27    18742.24    17985.65    625.75 o 
   0   4  27     2732.00     2809.53    260.29 o 
   1   4  27    11933.03    11515.40    738.00 o 
   2   4  27     3063.32     3115.06    266.96 o 
   3   4  27    38088.66    36942.17   2471.49 o 
   4   4  27      237.57      641.16    210.94 o 
   5   4  27     4112.25     4626.75    456.33 o 
   6   4  27     4523.93     4622.21    475.38 o 
   7   4  27    13862.48    14008.98   1033.67 o 
  -7   5  27     1491.73     1477.47    321.60 o 
  -6   5  27       10.99      207.86    223.04 o 
  -5   5  27    27089.81    28599.96   2306.29 o 
  -4   5  27    13853.29    12358.21   1051.17 o 
  -3   5  27     1916.28     1893.87    369.14 o 
  -2   5  27     1976.53     2236.90    259.55 o 
  -1   5  27    18650.69    19226.06   1323.94 o 
   0   5  27     2842.59     3053.56    334.32 o 
   1   5  27       81.24       53.39    139.67 o 
   2   5  27     4914.19     4813.26    338.45 o 
   3   5  27      571.51      789.80    187.57 o 
   4   5  27      443.13      458.66    214.89 o 
   5   5  27     6828.89     6354.36    539.70 o 
   6   5  27     1723.12     1191.65    310.41 o 
  -6   6  27     2923.79     3476.86    429.00 o 
  -5   6  27     1103.63     1568.05    313.77 o 
  -4   6  27    10119.74    10327.63    653.81 o 
  -3   6  27     6601.91     6880.14    523.20 o 
  -2   6  27     5084.91     4830.04    575.87 o 
  -1   6  27     2063.34     2447.39    368.67 o 
   0   6  27    10422.00    10637.14    595.03 o 
   1   6  27    14647.78    14413.01    702.53 o 
   2   6  27      957.51     1182.56    220.04 o 
   3   6  27     2155.76     2517.37    275.60 o 
   4   6  27      213.35      193.61    206.28 o 
   5   6  27    10781.76    10623.21    788.67 o 
  -5   7  27     3581.84     4759.00    486.57 o 
  -4   7  27     3357.36     3311.72    542.04 o 
  -3   7  27     1602.13     1841.56    343.48 o 
  -2   7  27       11.44      330.40    325.74 o 
  -1   7  27     8742.46     8912.94    753.67 o 
   0   7  27    18108.70    17588.17   1260.48 o 
   1   7  27     1091.23      934.22    252.99 o 
   2   7  27     6037.10     6537.60    619.50 o 
   3   7  27     1565.75     1781.56    248.93 o 
   4   7  27    16648.57    16329.12    862.60 o 
  -4   8  27     1912.11     2687.09    612.74 o 
  -2   8  27     2833.33     3605.96    554.40 o 
  -1   8  27       45.06      216.07    310.80 o 
   0   8  27      807.58     1126.54    372.40 o 
   1   8  27     5002.82     5365.78    601.07 o 
   2   8  27     1303.84     1680.95    413.00 o 
   3   8  27      511.11      470.87    321.07 o 
  -8   0  28     2883.37     2355.75    519.87 o 
  -6   0  28     2091.65     1736.01    478.80 o 
  -4   0  28     3676.96     3942.91    390.60 o 
  -2   0  28    13019.27    13274.21    633.31 o 
   0   0  28    20803.89    21676.20    842.73 o 
   2   0  28    34794.54    31539.92   1653.41 o 
   4   0  28     7493.23     7704.73    747.61 o 
   6   0  28     7047.27     7603.93    779.81 o 
  -8   1  28     7110.18     6866.65    566.11 o 
  -7   1  28     1613.70     1671.01    394.80 o 
  -6   1  28    20859.43    19845.47    937.09 o 
  -5   1  28     9813.73     9679.68    469.64 o 
  -4   1  28    17200.69    17262.04    546.37 o 
  -3   1  28    21473.62    22328.66    959.38 o 
  -2   1  28    16682.72    16263.36    511.85 o 
  -1   1  28       15.67      202.32    115.27 o 
   0   1  28     2862.79     3158.47    217.27 o 
   1   1  28    38663.07    37715.22   1067.77 o 
   2   1  28      664.81     1159.38    218.11 o 
   3   1  28        7.79      138.56    158.26 o 
   4   1  28      791.80      977.83    238.40 o 
   5   1  28    11220.02    10844.02    608.15 o 
   6   1  28      710.64      894.88    285.84 o 
   7   1  28     3494.25     3959.88    446.07 o 
  -8   2  28     2786.08     3309.99    741.07 o 
  -7   2  28    24771.46    23839.51   1851.28 o 
  -6   2  28      291.67      505.71    280.93 o 
  -5   2  28    24516.04    24471.63    839.30 o 
  -4   2  28       22.54      200.58    157.31 o 
  -3   2  28    28674.34    28829.20    774.41 o 
  -2   2  28      163.25      263.04    209.75 o 
  -1   2  28     9278.71     9551.43    454.20 o 
   0   2  28     1289.41     1303.86    185.57 o 
   1   2  28     1182.18     1139.47    200.22 o 
   2   2  28      420.04      221.26    153.21 o 
   3   2  28      236.17      348.06    184.96 o 
   4   2  28     4464.42     4000.90    407.29 o 
   5   2  28     5855.22     6053.81    829.04 o 
   6   2  28      159.34      128.93    295.64 o 
   7   2  28     2137.59     2247.80    363.83 o 
  -7   3  28    15255.72    15175.28    820.22 o 
  -6   3  28     6750.47     7082.43    737.81 o 
  -5   3  28     6512.22     6146.97    524.65 o 
  -4   3  28      797.01      717.29    272.19 o 
  -3   3  28      552.95      573.71    142.12 o 
  -2   3  28     6681.02     7046.83    338.32 o 
  -1   3  28    30551.53    31105.33    815.11 o 
   0   3  28     2010.68     1899.48    222.28 o 
   1   3  28     2186.74     2461.16    243.35 o 
   2   3  28       29.41       49.29    138.31 o 
   3   3  28    35033.61    33334.86   1381.34 o 
   4   3  28    10955.37    10052.51    857.04 o 
   5   3  28       47.69      -76.92    188.79 o 
   6   3  28     1234.55     1156.31    295.76 o 
   7   3  28     8763.29     8960.07    858.67 o 
  -7   4  28      638.73      527.00    271.32 o 
  -6   4  28        9.35       62.98    233.33 o 
  -5   4  28     7741.70     8113.04    589.83 o 
  -4   4  28     1071.38     1252.63    308.87 o 
  -3   4  28     3273.72     3306.36    387.96 o 
  -2   4  28     7432.49     8155.53    413.40 o 
  -1   4  28     4932.54     4775.19    338.81 o 
   0   4  28    11519.06    10439.40    466.42 o 
   1   4  28     3662.74     3926.65    307.60 o 
   2   4  28     7031.75     6874.58    390.58 o 
   3   4  28      244.92      246.46    200.38 o 
   4   4  28     7572.17     7910.54    565.98 o 
   5   4  28     1537.68     1784.44    328.30 o 
   6   4  28       13.19      -55.47    232.84 o 
  -6   5  28     6537.36     7045.71    571.08 o 
  -5   5  28     5564.88     6303.51    558.25 o 
  -4   5  28    35792.57    37264.46   2730.49 o 
  -3   5  28      591.26      719.67    269.99 o 
  -2   5  28     1840.72     2101.64    259.10 o 
  -1   5  28    12449.23    12134.29    628.18 o 
   0   5  28    15269.79    14883.71    761.78 o 
   1   5  28      544.65      652.64    183.91 o 
   2   5  28     1725.57     2056.90    250.64 o 
   3   5  28     5773.54     4770.47    475.88 o 
   4   5  28     1118.21     1056.93    335.54 o 
   5   5  28     5225.33     5359.77    513.21 o 
   6   5  28     4242.43     4782.44    673.41 o 
  -6   6  28     1724.99     2025.35    554.87 o 
  -5   6  28    13504.62    14400.20   2659.55 o 
  -4   6  28       21.41      161.18    264.27 o 
  -3   6  28     2286.62     2922.89    671.77 o 
  -2   6  28      118.72      154.47    295.87 o 
  -1   6  28     1697.73     1656.34    311.50 o 
   0   6  28     1649.72     1530.61    282.97 o 
   1   6  28       48.55        8.84    148.44 o 
   2   6  28     3457.75     4188.77    348.25 o 
   3   6  28     5335.82     5076.57    373.35 o 
   4   6  28     1919.35     1887.85    350.77 o 
   5   6  28     1147.60     1554.95    456.87 o 
  -5   7  28     1707.11     2242.82    587.54 o 
  -4   7  28     2167.55     2550.76    644.47 o 
  -3   7  28     7593.82     7893.73    784.94 o 
  -2   7  28     9620.03     8039.80    760.67 o 
  -1   7  28      815.88     1086.88    377.54 o 
   0   7  28       31.89      322.40    218.25 o 
   1   7  28    19457.91    21019.70   1292.91 o 
   2   7  28    18147.01    17933.80    702.15 o 
   3   7  28      526.47     1133.74    229.47 o 
   0   8  28     3374.04     3307.76    525.47 o 
   1   8  28     2130.94     2090.22    447.54 o 
   2   8  28     2965.70     3477.16    518.00 o 
  -7   0  29     1462.47     1709.41    535.27 o 
  -5   0  29     2909.33     3195.29    593.14 o 
  -3   0  29     6305.38     6406.29    741.31 o 
  -1   0  29      104.21      188.64    210.24 o 
   1   0  29      487.00      585.20    287.00 o 
   3   0  29     1201.48     1135.88    340.67 o 
   5   0  29     1197.62     1277.28    406.00 o 
   7   0  29      252.74      558.60    372.40 o 
  -7   1  29     2533.72     2525.77    425.53 o 
  -6   1  29     5685.77     5023.19    524.68 o 
  -5   1  29     4536.21     4638.36    499.57 o 
  -4   1  29     2745.41     2863.08    287.45 o 
  -3   1  29     1595.38     2019.17    209.11 o 
  -2   1  29    13524.52    14048.05    472.88 o 
  -1   1  29      865.10     1278.05    166.55 o 
   0   1  29     3849.97     3935.72    244.23 o 
   1   1  29        8.57      468.35    174.19 o 
   2   1  29     3609.82     3509.66    371.55 o 
   3   1  29     1725.92     1758.35    287.68 o 
   4   1  29     8799.72     7933.34    545.77 o 
   5   1  29      547.88      999.27    264.37 o 
   6   1  29     1476.93     2054.14    341.61 o 
   7   1  29     2736.77     3370.29    589.87 o 
  -7   2  29     7367.21     8646.51    656.97 o 
  -6   2  29     6934.50     7271.22    591.56 o 
  -5   2  29     1068.74     1157.02    230.37 o 
  -4   2  29     1750.09     1942.58    262.62 o 
  -3   2  29     5092.31     5503.10    314.41 o 
  -2   2  29     1642.80     1897.10    204.34 o 
  -1   2  29       38.70      246.57    121.96 o 
   0   2  29      322.17      471.15    148.84 o 
   1   2  29      362.05      450.89    139.07 o 
   2   2  29       21.49      103.80    158.27 o 
   3   2  29      958.17      856.32    231.39 o 
   4   2  29      101.22       88.85    195.53 o 
   5   2  29      246.80      362.19    217.80 o 
   6   2  29     1379.76     1211.39    304.30 o 
   7   2  29      567.70      672.01    352.34 o 
  -7   3  29     1173.18     1340.10    333.89 o 
  -6   3  29     4884.07     5582.46    545.98 o 
  -5   3  29     1402.91     1814.27    443.36 o 
  -4   3  29     2890.18     3105.98    324.11 o 
  -3   3  29     1409.81     1387.49    238.81 o 
  -2   3  29     6765.39     7278.60    350.13 o 
  -1   3  29       34.08      392.18    146.77 o 
   0   3  29     6311.72     6589.46    382.81 o 
   1   3  29     6672.01     6114.40    368.12 o 
   2   3  29     5777.10     5832.55    482.93 o 
   3   3  29       34.54       63.30    173.70 o 
   4   3  29     4546.86     4889.80    919.34 o 
   5   3  29     2739.40     2782.25    382.77 o 
   6   3  29     4091.72     3775.48    450.02 o 
  -6   4  29      334.32      654.11    321.05 o 
  -5   4  29     5294.73     5079.42    514.73 o 
  -4   4  29     3904.67     3859.40    448.35 o 
  -3   4  29       79.72       76.43    223.24 o 
  -2   4  29      212.44      207.21    135.96 o 
  -1   4  29     4881.47     4868.70    347.38 o 
   0   4  29     9582.89     9645.70    464.67 o 
   1   4  29      118.06      171.59    145.45 o 
   2   4  29     3376.93     3391.62    291.14 o 
   3   4  29      540.46      734.93    328.30 o 
   4   4  29     4519.69     4549.33    461.81 o 
   5   4  29     2169.43     1875.72    333.75 o 
   6   4  29     1757.31     2126.15    490.00 o 
  -6   5  29      462.36      769.07    505.40 o 
  -5   5  29      970.60     1317.71    347.81 o 
  -4   5  29    14334.66    14420.51    788.76 o 
  -3   5  29     5166.85     5143.21    494.90 o 
  -2   5  29        1.10      147.00    291.20 o 
  -1   5  29      227.50      311.74    194.81 o 
   0   5  29     7959.38     8028.54    445.61 o 
   1   5  29     5807.08     5706.77    384.36 o 
   2   5  29     4163.82     4857.99    361.52 o 
   3   5  29      206.73      222.15    198.12 o 
   4   5  29      105.80     -157.15    185.94 o 
   5   5  29     7895.29     7468.59    820.87 o 
  -5   6  29     9128.89    11557.56   1111.61 o 
  -4   6  29     3398.70     4802.48   1020.84 o 
  -3   6  29       56.48      197.77    263.32 o 
  -2   6  29     4481.43     4679.77    595.47 o 
  -1   6  29     3652.83     3408.63    672.47 o 
   0   6  29      147.10      121.47    198.51 o 
   1   6  29      101.32      321.48    176.81 o 
   2   6  29     5815.49     5982.36    412.94 o 
   3   6  29       41.10     -145.19    360.04 o 
   4   6  29      573.12      257.14    353.27 o 
  -4   7  29      679.68      998.67    509.14 o 
  -2   7  29     1702.49     1680.48    441.47 o 
  -1   7  29    15863.22    15560.19   1029.94 o 
   0   7  29     2035.81     2514.04    418.84 o 
   1   7  29     2008.69     2428.68    358.21 o 
   2   7  29     1392.01     2217.46    294.82 o 
   3   7  29    21320.37    23100.19   1304.81 o 
  -6   0  30     8450.42     8058.93    894.14 o 
  -4   0  30    15300.67    14685.00   1324.64 o 
  -2   0  30      199.32      477.64    292.37 o 
   0   0  30    33554.35    34001.84   1216.02 o 
   2   0  30    10293.01     8391.67    788.21 o 
   4   0  30    22754.10    19843.29   1262.34 o 
   6   0  30     1603.84     1573.61    445.67 o 
  -7   1  30        4.09       57.35    288.44 o 
  -6   1  30     2473.84     1858.83    387.85 o 
  -5   1  30     1413.05     1173.12    323.46 o 
  -4   1  30     3371.59     3507.21    328.51 o 
  -3   1  30     6965.90     7174.73    351.54 o 
  -2   1  30     4050.94     4535.48    304.59 o 
  -1   1  30      153.34      375.59    130.01 o 
   0   1  30      546.14      971.80    276.24 o 
   1   1  30    23863.67    22418.71    949.53 o 
   2   1  30      509.87      492.60    184.51 o 
   3   1  30      985.56     1143.63    240.53 o 
   4   1  30     5418.63     5939.37    500.05 o 
   5   1  30    14874.69    14406.72    751.21 o 
   6   1  30     7288.26     7946.40   1094.11 o 
  -7   2  30     4269.85     4113.44    514.26 o 
  -6   2  30    13817.16    13744.69   1786.41 o 
  -5   2  30     3005.87     2633.25    307.72 o 
  -4   2  30     1844.92     2329.22    320.32 o 
  -3   2  30    10660.30    10385.67    419.11 o 
  -2   2  30     9305.78    10204.18    405.23 o 
  -1   2  30     1713.69     2010.72    203.75 o 
   0   2  30     2750.96     2868.70    267.19 o 
   1   2  30      578.85      588.72    156.01 o 
   2   2  30     4771.26     4948.18    632.81 o 
   3   2  30     5649.06     4729.31    452.73 o 
   4   2  30      120.45       63.84    158.97 o 
   5   2  30     7399.82     7796.17    581.32 o 
   6   2  30     1258.08     1362.21    444.74 o 
  -6   3  30      373.29      545.16    330.76 o 
  -5   3  30     5361.15     6279.06    504.22 o 
  -4   3  30     1079.59     1371.16    256.15 o 
  -3   3  30     1543.97     1655.86    263.89 o 
  -2   3  30     4345.88     4232.92    438.97 o 
  -1   3  30    25012.16    24224.00    809.95 o 
   0   3  30      945.26     1249.61    197.55 o 
   1   3  30     2843.39     2733.79    264.67 o 
   2   3  30     1050.69     1222.90    269.82 o 
   3   3  30    26963.95    25722.33   1123.28 o 
   4   3  30     2264.18     2575.86    362.37 o 
   5   3  30     1169.72     1317.04    312.21 o 
   6   3  30      995.13      481.14    369.14 o 
  -6   4  30     3109.48     2973.73    452.80 o 
  -5   4  30     1852.08     2443.95    421.90 o 
  -4   4  30     3137.34     3330.03    439.77 o 
  -3   4  30     1278.14     1187.13    269.80 o 
  -2   4  30    15785.33    16092.73    551.74 o 
  -1   4  30      131.70      127.60    179.12 o 
   0   4  30     1880.44     1909.62    312.50 o 
   1   4  30     5295.27     4768.40    514.88 o 
   2   4  30    25306.32    24774.52   1077.57 o 
   3   4  30      201.04      420.57    220.16 o 
   4   4  30     4187.15     4174.02    457.91 o 
   5   4  30     5336.51     4464.64    660.34 o 
  -5   5  30     1945.15     2373.40    418.36 o 
  -4   5  30     2260.29     2270.80    617.17 o 
  -3   5  30     5181.73     5667.05    522.72 o 
  -2   5  30      545.33      519.87    336.94 o 
  -1   5  30      799.85      829.58    201.48 o 
   0   5  30      715.04      682.41    185.14 o 
   1   5  30      396.94      368.38    179.48 o 
   2   5  30     1873.85     2029.40    263.33 o 
   3   5  30     7413.07     6808.39    585.18 o 
   4   5  30      672.85      609.72    250.35 o 
  -4   6  30    15261.88    17288.74   1363.61 o 
  -3   6  30      496.01      389.67    371.94 o 
  -2   6  30      523.77      512.87    357.00 o 
  -1   6  30    12416.03    13015.42   1843.81 o 
   0   6  30    12258.64    13055.77    584.78 o 
   1   6  30      421.47      557.05    198.59 o 
   2   6  30      493.56      624.43    209.78 o 
   3   6  30      610.49      777.01    350.94 o 
  -1   7  30     1952.90     2017.42    461.54 o 
   0   7  30     5549.49     6180.25    780.97 o 
   1   7  30    10580.72    11901.38    997.04 o 
  -5   0  31     2008.97     2433.69    576.34 o 
  -3   0  31    49160.98    51865.54   1760.80 o 
  -1   0  31     4435.71     4865.86    408.21 o 
   1   0  31    56572.50    54037.17   2610.09 o 
   3   0  31     3896.82     3752.03    558.14 o 
   5   0  31    16326.12    14568.52   1090.61 o 
  -6   1  31      506.44      561.12    344.24 o 
  -5   1  31    11996.29    11999.84    748.37 o 
  -4   1  31     4667.69     4482.15    365.01 o 
  -3   1  31    10276.56    10357.06    419.77 o 
  -2   1  31     9932.09     9910.62    402.18 o 
  -1   1  31     2691.47     2905.89    234.75 o 
   0   1  31     5226.60     5262.67    349.79 o 
   1   1  31        0.72      207.92    169.95 o 
   2   1  31    14276.20    13500.08    699.07 o 
   3   1  31     2624.45     2920.72    449.64 o 
   4   1  31      128.88      -73.16    202.11 o 
   5   1  31     5106.05     5853.56    531.04 o 
  -6   2  31    20398.65    21812.20   1057.70 o 
  -5   2  31     9701.04    10219.32    698.39 o 
  -4   2  31    14710.39    14812.77    634.95 o 
  -3   2  31     4072.67     4791.29    313.69 o 
  -2   2  31    10650.22    10840.38    530.27 o 
  -1   2  31    13799.71    14232.44    570.99 o 
   0   2  31       13.96      162.91    143.65 o 
   1   2  31     2121.90     1923.52    311.82 o 
   2   2  31      935.62     1189.54    256.47 o 
   3   2  31    11236.77    11606.97   1062.14 o 
   4   2  31    11068.31    10849.65    794.27 o 
   5   2  31      283.19      635.11    255.79 o 
  -6   3  31     1497.25     1596.74    386.28 o 
  -5   3  31     2947.79     3424.49    373.57 o 
  -4   3  31     2829.30     3713.23    366.85 o 
  -3   3  31     2338.18     2559.92    370.74 o 
  -2   3  31     9810.32     9162.84    408.06 o 
  -1   3  31       35.50      352.76    156.88 o 
   0   3  31    23415.87    23457.02    796.66 o 
   1   3  31      172.84      380.58    156.18 o 
   2   3  31     8876.33     8980.10    619.87 o 
   3   3  31     2785.33     2766.43    376.86 o 
   4   3  31    13049.67    13169.95   1157.81 o 
   5   3  31     2789.31     2624.09    535.27 o 
  -5   4  31     9792.60    10714.92    590.60 o 
  -4   4  31     4725.95     5224.61    429.27 o 
  -3   4  31       73.03      299.83    313.98 o 
  -2   4  31      109.65      171.52    151.46 o 
  -1   4  31    34647.34    34269.45   1781.26 o 
   0   4  31     2464.05     2312.83    266.90 o 
   1   4  31     2528.38     2444.35    269.58 o 
   2   4  31     1245.18      937.54    260.74 o 
   3   4  31    23120.71    22319.24   1024.05 o 
   4   4  31      794.49      622.94    237.14 o 
  -5   5  31    13002.41    16369.87   1340.74 o 
  -4   5  31        6.03      298.55    402.74 o 
  -3   5  31     6174.33     6126.09    630.94 o 
  -2   5  31      919.10      805.33    264.51 o 
  -1   5  31     3657.58     4057.07    693.81 o 
   0   5  31     1694.13     1875.18    258.82 o 
   1   5  31        1.66      190.14    169.13 o 
   2   5  31        8.71       57.89    211.57 o 
   3   5  31     2102.26     2265.04    432.37 o 
  -2   6  31       36.43     -143.73    315.00 o 
  -1   6  31        9.38      342.91    202.88 o 
   0   6  31     1956.27     1962.69    287.06 o 
   1   6  31    12755.68    12542.75    687.27 o 
   2   6  31     6782.74     7329.14    554.46 o 
  -6   0  32     6231.92     6878.72    898.34 o 
  -4   0  32       82.16      483.00    426.54 o 
  -2   0  32    18320.23    19197.55    852.96 o 
   0   0  32      432.86      797.54    327.60 o 
   2   0  32    17798.79    19061.62   1248.81 o 
   4   0  32     2923.61     3108.49    575.40 o 
  -6   1  32     8850.34     9004.16   1026.21 o 
  -5   1  32      875.36      875.97    345.07 o 
  -4   1  32     5286.72     5929.86    528.72 o 
  -3   1  32    10754.63    11297.83    452.74 o 
  -2   1  32     2842.83     2730.63    244.38 o 
  -1   1  32      116.49      424.15    159.09 o 
   0   1  32       66.73      342.32    180.37 o 
   1   1  32     2409.32     2419.63    338.24 o 
   2   1  32      138.56      518.64    199.13 o 
   3   1  32      198.20      573.59    226.37 o 
   4   1  32       38.72      103.88    257.60 o 
  -6   2  32     3747.64     4718.50    816.21 o 
  -5   2  32     9165.60     9732.59    703.18 o 
  -4   2  32     3207.17     3547.83    353.82 o 
  -3   2  32     2870.60     3244.24    338.33 o 
  -2   2  32     6223.20     6080.67    341.25 o 
  -1   2  32     1444.09     1891.08    247.88 o 
   0   2  32     9939.87     9824.98    480.65 o 
   1   2  32      337.93      550.96    203.11 o 
   2   2  32     2900.03     2938.10    363.11 o 
   3   2  32       32.36       25.55    217.00 o 
   4   2  32     7925.12     7434.97    584.37 o 
  -5   3  32     4381.22     3991.44    396.97 o 
  -4   3  32        1.85      -75.16    194.48 o 
  -3   3  32        7.80      114.38    212.52 o 
  -2   3  32        0.16       66.90    250.64 o 
  -1   3  32     6575.55     6223.43    555.50 o 
   0   3  32     2491.61     2741.54    418.79 o 
   1   3  32     1303.05     1572.44    284.89 o 
   2   3  32     1294.02     1562.84    296.70 o 
   3   3  32     1736.46     1718.99    326.84 o 
   4   3  32     2397.20     2207.35    511.94 o 
  -5   4  32     1237.48     1533.33    355.58 o 
  -4   4  32    13998.76    14183.45    658.05 o 
  -3   4  32     5994.82     6066.11    508.65 o 
  -2   4  32       60.26      189.43    306.37 o 
  -1   4  32     2008.26     1832.32    256.48 o 
   0   4  32    15212.17    15246.44    624.27 o 
   1   4  32     6307.06     5964.46    403.07 o 
   2   4  32     1714.71     1824.37    501.67 o 
   3   4  32       57.57      -56.78    396.44 o 
  -4   5  32     6773.90     8301.60    986.07 o 
  -3   5  32      192.25      149.99    243.40 o 
  -2   5  32      684.31      880.90    285.60 o 
  -1   5  32     3358.81     3213.70    342.46 o 
   0   5  32     2022.97     2007.13    271.77 o 
   1   5  32       33.93      -30.63    209.91 o 
   2   5  32       46.06      232.40    278.14 o 
  -1   6  32     2458.41     2247.48    484.87 o 
   0   6  32      537.44      890.41    287.11 o 
  -5   0  33       47.73      228.20    449.40 o 
  -3   0  33     2660.66     2599.48    357.54 o 
  -1   0  33      223.49      175.66    200.36 o 
   1   0  33    18207.52    17758.68   1211.01 o 
   3   0  33        6.37      182.93    232.87 o 
  -5   1  33        7.49      124.44    303.25 o 
  -4   1  33     7036.50     7232.94    468.81 o 
  -3   1  33      166.78      534.38    173.97 o 
  -2   1  33     2692.42     3237.72    307.21 o 
  -1   1  33       69.88        1.20    140.21 o 
   0   1  33    11522.69    10871.10    640.41 o 
   1   1  33      300.81      574.45    236.37 o 
   2   1  33      122.37      342.60    188.73 o 
   3   1  33     2369.18     1976.72    319.21 o 
  -5   2  33     1562.95     1750.80    406.04 o 
  -4   2  33       42.91       82.86    191.77 o 
  -3   2  33      173.47      163.38    183.49 o 
  -2   2  33      637.36      662.12    172.29 o 
  -1   2  33     3394.92     3276.85    317.20 o 
   0   2  33        4.99      225.42    145.11 o 
   1   2  33     2275.95     2399.79    343.36 o 
   2   2  33      806.56      716.60    227.36 o 
   3   2  33     4410.63     4284.83    473.02 o 
  -5   3  33       17.18      480.20    522.20 o 
  -4   3  33     1269.56     1792.15    415.15 o 
  -3   3  33     2573.25     2613.83    401.16 o 
  -2   3  33    12895.03    11807.23    543.90 o 
  -1   3  33      434.94      614.18    187.96 o 
   0   3  33      118.93      137.84    154.24 o 
   1   3  33     1789.49     1887.93    313.15 o 
   2   3  33     8997.49     7951.01    616.86 o 
   3   3  33      441.81      503.07    319.20 o 
  -4   4  33      301.23      552.44    298.58 o 
  -3   4  33      450.45      655.25    273.54 o 
  -2   4  33     3817.17     3766.16    443.67 o 
  -1   4  33     7208.57     6597.88    440.69 o 
   0   4  33     1799.58     1706.61    246.64 o 
   1   4  33      280.71      254.46    200.99 o 
   2   4  33     4745.95     5304.18    743.41 o 
  -2   5  33     1110.85     1224.54    444.74 o 
  -1   5  33      191.00      406.13    237.19 o 
   0   5  33      830.01      811.22    265.23 o 
   1   5  33     1444.57     1453.91    286.02 o 
  -4   0  34    14392.88    15448.19   1216.61 o 
  -2   0  34    15196.31    15121.21    774.30 o 
   0   0  34    14437.64    14748.65   1092.94 o 
   2   0  34    22472.63    23912.66   1512.48 o 
  -4   1  34     2437.94     2373.38    430.97 o 
  -3   1  34    21106.08    20781.81    672.42 o 
  -2   1  34     1349.64     1654.31    310.99 o 
  -1   1  34       34.95      132.24    153.95 o 
   0   1  34      629.40      741.09    229.92 o 
   1   1  34    27031.44    27471.10   1222.68 o 
   2   1  34     4460.95     4571.47    477.18 o 
  -4   2  34      246.33      433.02    209.78 o 
  -3   2  34     3209.79     3586.70    363.66 o 
  -2   2  34     1237.45     1625.53    243.12 o 
  -1   2  34       37.12       26.45    147.24 o 
   0   2  34     1674.02     2002.16    441.47 o 
   1   2  34     1845.19     2357.84    350.23 o 
   2   2  34       48.89       -5.81    174.53 o 
  -4   3  34      603.51     1067.36    312.86 o 
  -3   3  34      645.49      972.72    279.90 o 
  -2   3  34     2233.22     2135.88    352.99 o 
  -1   3  34    36020.09    34552.46   1099.00 o 
   0   3  34      293.39      487.84    213.87 o 
   1   3  34     1340.43     1407.05    290.36 o 
  -2   4  34     9596.70     9571.41    872.21 o 
  -1   4  34      315.25      349.79    239.33 o 
   0   4  34    12519.94    12363.43    680.55 o 
   1   4  34      250.12      371.00    303.80 o 
  -3   0  35    18333.99    19888.67    939.92 o 
  -1   0  35     4331.04     4673.24    675.74 o 
   1   0  35    11789.32    12318.70   1024.34 o 
  -3   1  35      833.07     1125.85    263.88 o 
  -2   1  35    14545.93    14554.17    625.69 o 
  -1   1  35      118.72      243.51    311.97 o 
   0   1  35      182.60      169.18    200.58 o 
   1   1  35      272.16      842.81    244.28 o 
  -3   2  35      815.43      979.86    255.88 o 
  -2   2  35      822.99      782.66    210.82 o 
  -1   2  35     3049.32     3188.13    322.14 o 
   0   2  35      526.37      365.72    285.37 o 
   1   2  35        6.03      246.40    266.94 o 
  -2   3  35     1192.13     1433.61    468.54 o 
  -1   3  35       37.14      406.48    312.90 o 
   0   3  35    17098.53    17569.67   1248.34 o 
  -2   0  36     4126.24     3311.96    581.94 o 
  -1   1  36     1041.46     1660.88    437.27 o 
                                                 
